# Supplementary material for: Bis[4-(2-nitro­benzene­sulfonamido)­pyridinium] hexa­fluoro­silicate
Source: Acta Crystallogr Sect E Struct Rep Online. 2008 Nov 22;64(Pt 12):o2405. doi: 10.1107/S1600536808038191 (PMC2959800; doi:10.1107/S1600536808038191)
Supplement: Supplementary file 1 [file e-64-o2405-sup1.cif]

##############################################################################
###                                                                        ###
###        Electronic paper (Acta Crystallographica Section E)             ###
###                                                                        ###
##############################################################################
#                                                                            #
# This CIF contains the data in a paper accepted for publication in Acta     #
# Crystallographica Section E. It conforms to the requirements of Notes      #
# for Authors for Section E, and has been peer reviewed under the auspices   #
# of the IUCr Commission on Journals.                                        #
#                                                                            #
# Full details of the Crystallographic Information File format               #
# are given in the paper "The Crystallographic Information File (CIF):       #
# a New Standard Archive File for Crystallography" by S. R. Hall, F. H.      #
# Allen and I. D. Brown [Acta Cryst. (1991), A47, 655-685].                  #
#                                                                            #
# The current version of the core CIF dictionary is obtainable from          #
# ftp://ftp.iucr.org/pub/cif_core.dic. The current version number is 2.4.    #
#                                                                            #
# Software is freely available for graphical display of the structure(s) in  #
# this CIF.  For information consult the CIF home page http://www.iucr.org/  #
# cif/home.html                                                              #
#                                                                            #
# This file may be used for bona fide research purposes within the           #
# scientific community so long as proper attribution is given to the journal # 
# article from which it was obtained.                                        #
#                                                                            #
##############################################################################
                                             
data_global
_audit_creation_method     SHELXL97
_journal_date_recd_electronic     2008-11-12
_journal_date_accepted     2008-11-17
_journal_name_full     'Acta Crystallographica, Section E'
_journal_year     2008
_journal_volume     64
_journal_issue     12
_journal_page_first     o2405
_journal_page_last     o2405
_journal_paper_category     QO
_journal_coeditor_code     LX2077
_publ_contact_author_name     'Ai-Rong Wang'
_publ_contact_author_address
;
School of Chemistry and Chemical Engineering
Henan Institute of Science and Technology
Xinxiang 453003
People's Republic of China
;
_publ_contact_author_email     airong_wang@yahoo.cn
_publ_contact_author_fax     ?
_publ_contact_author_phone     ?
_publ_section_title
;
Bis[4-(2-nitrobenzenesulfonamido)pyridinium] hexafluorosilicate
;
loop_
    _publ_author_name
    _publ_author_address
    'Wang, Ai-Rong'
;
School of Chemistry and Chemical Engineering
Henan Institute of Science and Technology
Xinxiang 453003
People's Republic of China
;
data_I
_audit_creation_method     SHELXL97
_chemical_name_systematic
;
Bis[4-(2-nitrobenzenesulfonamido)pyridinium] hexafluorosilicate
;
_chemical_name_common     ?
_chemical_formula_moiety     '2C11 H10 N3 O4 S + , F6 Si 2-'
_chemical_formula_sum     'C22 H20 F6 N6 O8 S2 Si'
_chemical_formula_iupac     '2C11 H10 N3 O4 S + , Si F6 2-'
_chemical_formula_weight     702.65
_chemical_melting_point     ?
_symmetry_cell_setting     monoclinic
_symmetry_space_group_name_H-M     'C 2/c'
_symmetry_space_group_name_Hall     -C_2yc
loop_
    _symmetry_equiv_pos_as_xyz
    'x, y, z'
    '-x, y, -z+1/2'
    'x+1/2, y+1/2, z'
    '-x+1/2, y+1/2, -z+1/2'
    '-x, -y, -z'
    'x, -y, z-1/2'
    '-x+1/2, -y+1/2, -z'
    'x+1/2, -y+1/2, z-1/2'
_cell_length_a     22.691(5)
_cell_length_b     8.524(2)
_cell_length_c     14.776(3)
_cell_angle_alpha     90.00
_cell_angle_beta     110.95(3)
_cell_angle_gamma     90.00
_cell_volume     2669.0(10)
_cell_formula_units_Z     4
_cell_measurement_reflns_used     3772
_cell_measurement_theta_min     1.922
_cell_measurement_theta_max     27.472
_cell_measurement_temperature     113(2)
_exptl_crystal_description     block
_exptl_crystal_colour     colourless
_exptl_crystal_size_max     0.22
_exptl_crystal_size_mid     0.16
_exptl_crystal_size_min     0.04
_exptl_crystal_density_diffrn     1.749
_exptl_crystal_density_meas     ?
_exptl_crystal_density_method     'not measured'
_exptl_crystal_F_000     1432
_exptl_absorpt_coefficient_mu     0.349
_exptl_absorpt_correction_type     multi-scan
_exptl_absorpt_process_details     '(CrystalClear; Rigaku/MSC, 2005)'
_exptl_absorpt_correction_T_min     0.927
_exptl_absorpt_correction_T_max     0.986
_exptl_special_details
;
 ?
;
_diffrn_ambient_temperature     113(2)
_diffrn_radiation_type     MoK\a
_diffrn_radiation_wavelength     0.71073
_diffrn_radiation_source     'rotating anode'
_diffrn_radiation_monochromator     confocal
_diffrn_measurement_device_type     'Rigaku Saturn CCD area-detector'
_diffrn_measurement_method     '\w and \f'
_diffrn_detector_area_resol_mean     7.31
_diffrn_reflns_number     10620
_diffrn_reflns_av_R_equivalents     0.0534
_diffrn_reflns_av_sigmaI/netI     0.0571
_diffrn_reflns_theta_min     1.92
_diffrn_reflns_theta_max     27.51
_diffrn_reflns_theta_full     27.51
_diffrn_measured_fraction_theta_max     0.997
_diffrn_measured_fraction_theta_full     0.997
_diffrn_reflns_limit_h_min     -22
_diffrn_reflns_limit_h_max     29
_diffrn_reflns_limit_k_min     -10
_diffrn_reflns_limit_k_max     11
_diffrn_reflns_limit_l_min     -18
_diffrn_reflns_limit_l_max     19
_diffrn_standards_number     .
_diffrn_standards_interval_count     .
_diffrn_standards_interval_time     .
_diffrn_standards_decay_%     .
_refine_special_details
;
 Refinement of F^2^ against ALL reflections.  The weighted R-factor wR and
 goodness of fit S are based on F^2^, conventional R-factors R are based
 on F, with F set to zero for negative F^2^. The threshold expression of
 F^2^ > 2sigma(F^2^) is used only for calculating R-factors(gt) etc. and is
 not relevant to the choice of reflections for refinement.  R-factors based
 on F^2^ are statistically about twice as large as those based on F, and R-
 factors based on ALL data will be even larger.
;
_reflns_number_total     3064
_reflns_number_gt     2456
_reflns_threshold_expression     I>2\s(I)
_refine_ls_structure_factor_coef     Fsqd
_refine_ls_matrix_type     full
_refine_ls_R_factor_all     0.0548
_refine_ls_R_factor_gt     0.0434
_refine_ls_wR_factor_gt     0.1046
_refine_ls_wR_factor_ref     0.1109
_refine_ls_goodness_of_fit_ref     1.057
_refine_ls_restrained_S_all     1.057
_refine_ls_number_reflns     3064
_refine_ls_number_parameters     212
_refine_ls_number_restraints     0
_refine_ls_hydrogen_treatment     mixed
_refine_ls_weighting_scheme     calc
_refine_ls_weighting_details
       'calc w = 1/[\s^2^(Fo^2^)+(0.0513P)^2^+1.0092P] where P=(Fo^2^+2Fc^2^)/3'
_atom_sites_solution_hydrogens     difmap
_atom_sites_solution_primary     direct
_atom_sites_solution_secondary     difmap
_refine_ls_shift/su_max     ?
_refine_ls_shift/su_max_lt     0.001
_refine_ls_shift/su_mean     0.000
_refine_diff_density_max     0.382
_refine_diff_density_min     -0.492
_refine_ls_extinction_method     none
_refine_ls_extinction_coef     ?
loop_
    _atom_type_symbol
    _atom_type_description
    _atom_type_scat_dispersion_real
    _atom_type_scat_dispersion_imag
    _atom_type_scat_source
    'C' 'C' 0.0033 0.0016
                         'International Tables Vol C Tables 4.2.6.8 and 6.1.1.4'
    'H' 'H' 0.0000 0.0000
                         'International Tables Vol C Tables 4.2.6.8 and 6.1.1.4'
    'N' 'N' 0.0061 0.0033
                         'International Tables Vol C Tables 4.2.6.8 and 6.1.1.4'
    'O' 'O' 0.0106 0.0060
                         'International Tables Vol C Tables 4.2.6.8 and 6.1.1.4'
    'F' 'F' 0.0171 0.0103
                         'International Tables Vol C Tables 4.2.6.8 and 6.1.1.4'
    'Si' 'Si' 0.0817 0.0704
                         'International Tables Vol C Tables 4.2.6.8 and 6.1.1.4'
    'S' 'S' 0.1246 0.1234
                         'International Tables Vol C Tables 4.2.6.8 and 6.1.1.4'
_computing_data_collection     'CrystalClear (Rigaku/MSC, 2005)'
_computing_cell_refinement     'CrystalClear (Rigaku/MSC, 2005)'
_computing_data_reduction     'CrystalClear (Rigaku/MSC, 2005)'
_computing_structure_solution     'SHELXS97 (Sheldrick, 2008)'
_computing_structure_refinement     'SHELXL97 (Sheldrick, 2008)'
_computing_molecular_graphics     'SHELXTL (Sheldrick, 2008)'
_computing_publication_material     'SHELXTL (Sheldrick, 2008)'
loop_
    _atom_site_type_symbol
    _atom_site_label
    _atom_site_fract_x
    _atom_site_fract_y
    _atom_site_fract_z
    _atom_site_U_iso_or_equiv
    _atom_site_adp_type
    _atom_site_calc_flag
    _atom_site_refinement_flags
    _atom_site_occupancy
    _atom_site_disorder_assembly
    _atom_site_disorder_group
    S S 0.61983(2) 0.29097(5) 0.52758(4) 0.01969(15) Uani d . 1 . .
    O O1 0.58452(8) 0.32136(18) 0.42794(11) 0.0273(4) Uani d . 1 . .
    O O2 0.63133(8) 0.13308(16) 0.56235(12) 0.0282(4) Uani d . 1 . .
    O O3 0.69576(9) 0.3188(2) 0.75056(13) 0.0473(5) Uani d . 1 . .
    O O4 0.78705(10) 0.2230(3) 0.7737(2) 0.0843(10) Uani d . 1 . .
    N N1 0.56160(8) 0.8430(2) 0.63088(13) 0.0192(4) Uani d . 1 . .
    H H1N 0.5583(14) 0.942(3) 0.639(2) 0.052(9) Uiso d . 1 . .
    N N2 0.58416(9) 0.3725(2) 0.59405(14) 0.0194(4) Uani d . 1 . .
    H H2N 0.5795(14) 0.315(3) 0.628(2) 0.043(9) Uiso d . 1 . .
    N N3 0.74149(10) 0.3008(2) 0.72703(15) 0.0363(5) Uani d . 1 . .
    C C1 0.57577(9) 0.5317(2) 0.60418(14) 0.0167(4) Uani d . 1 . .
    C C2 0.57532(9) 0.6398(2) 0.53308(14) 0.0177(4) Uani d . 1 . .
    H H2 0.5800 0.6058 0.4748 0.021 Uiso calc R 1 . .
    C C3 0.56798(9) 0.7955(2) 0.54852(15) 0.0193(4) Uani d . 1 . .
    H H3 0.5674 0.8704 0.5006 0.023 Uiso calc R 1 . .
    C C4 0.56074(9) 0.7410(2) 0.70051(14) 0.0195(4) Uani d . 1 . .
    H H4 0.5555 0.7784 0.7577 0.023 Uiso calc R 1 . .
    C C5 0.56742(9) 0.5837(2) 0.68832(14) 0.0185(4) Uani d . 1 . .
    H H5 0.5664 0.5109 0.7364 0.022 Uiso calc R 1 . .
    C C6 0.69299(10) 0.3905(2) 0.55358(15) 0.0192(4) Uani d . 1 . .
    C C7 0.70103(11) 0.4743(2) 0.47788(16) 0.0258(5) Uani d . 1 . .
    H H7 0.6675 0.4795 0.4169 0.031 Uiso calc R 1 . .
    C C8 0.75749(12) 0.5503(3) 0.49066(18) 0.0309(5) Uani d . 1 . .
    H H8 0.7620 0.6078 0.4385 0.037 Uiso calc R 1 . .
    C C9 0.80672(11) 0.5435(3) 0.57748(19) 0.0307(5) Uani d . 1 . .
    H H9 0.8451 0.5965 0.5854 0.037 Uiso calc R 1 . .
    C C10 0.80059(10) 0.4591(3) 0.65379(18) 0.0295(5) Uani d . 1 . .
    H H10 0.8347 0.4530 0.7141 0.035 Uiso calc R 1 . .
    C C11 0.74405(10) 0.3839(3) 0.64084(16) 0.0249(5) Uani d . 1 . .
    Si Si 1.0000 0.65155(9) 0.7500 0.01731(19) Uani d S 1 . .
    F F1 0.94232(7) 0.64561(14) 0.79977(10) 0.0303(3) Uani d . 1 . .
    F F2 0.96119(6) 0.51233(14) 0.67115(9) 0.0265(3) Uani d . 1 . .
    F F3 0.96052(7) 0.79039(14) 0.67359(9) 0.0333(3) Uani d . 1 . .
loop_
    _atom_site_aniso_label
    _atom_site_aniso_U_11
    _atom_site_aniso_U_22
    _atom_site_aniso_U_33
    _atom_site_aniso_U_12
    _atom_site_aniso_U_13
    _atom_site_aniso_U_23
    S 0.0207(3) 0.0158(3) 0.0229(3) -0.0010(2) 0.0083(2) -0.00471(19)
    O1 0.0294(9) 0.0304(8) 0.0199(8) -0.0032(7) 0.0060(6) -0.0071(6)
    O2 0.0324(9) 0.0145(7) 0.0426(10) 0.0012(7) 0.0196(8) -0.0020(7)
    O3 0.0360(11) 0.0728(14) 0.0333(11) 0.0026(10) 0.0127(8) 0.0205(10)
    O4 0.0312(11) 0.112(2) 0.104(2) 0.0222(13) 0.0172(12) 0.0855(17)
    N1 0.0217(9) 0.0125(8) 0.0228(10) 0.0012(7) 0.0073(7) -0.0012(7)
    N2 0.0221(9) 0.0136(8) 0.0242(10) 0.0014(7) 0.0104(7) 0.0011(7)
    N3 0.0227(10) 0.0443(13) 0.0350(12) -0.0019(9) 0.0019(9) 0.0175(10)
    C1 0.0135(9) 0.0149(9) 0.0205(10) -0.0005(8) 0.0045(7) -0.0011(8)
    C2 0.0195(10) 0.0196(10) 0.0138(10) 0.0015(8) 0.0060(8) -0.0017(8)
    C3 0.0184(10) 0.0182(10) 0.0195(10) 0.0009(8) 0.0048(8) 0.0026(8)
    C4 0.0178(10) 0.0244(10) 0.0165(10) 0.0018(9) 0.0064(8) -0.0008(8)
    C5 0.0177(10) 0.0195(10) 0.0182(10) -0.0008(8) 0.0063(8) 0.0003(8)
    C6 0.0202(10) 0.0168(9) 0.0219(11) 0.0020(8) 0.0092(8) -0.0028(8)
    C7 0.0293(12) 0.0270(11) 0.0237(12) 0.0011(10) 0.0126(9) -0.0029(9)
    C8 0.0367(14) 0.0297(12) 0.0359(14) -0.0016(11) 0.0247(11) -0.0002(10)
    C9 0.0225(11) 0.0292(11) 0.0457(15) -0.0018(10) 0.0184(10) -0.0011(11)
    C10 0.0187(11) 0.0289(11) 0.0377(14) 0.0019(10) 0.0060(9) 0.0040(10)
    C11 0.0216(11) 0.0230(10) 0.0295(12) 0.0044(9) 0.0083(9) 0.0044(9)
    Si 0.0263(4) 0.0132(4) 0.0144(4) 0.000 0.0098(3) 0.000
    F1 0.0431(8) 0.0202(6) 0.0393(8) 0.0036(6) 0.0292(7) 0.0010(5)
    F2 0.0306(7) 0.0222(6) 0.0233(7) -0.0018(6) 0.0056(5) -0.0054(5)
    F3 0.0505(9) 0.0225(7) 0.0248(7) 0.0093(6) 0.0110(6) 0.0072(5)
_geom_special_details
;
 All esds (except the esd in the dihedral angle between two l.s. planes)
 are estimated using the full covariance matrix.  The cell esds are taken
 into account individually in the estimation of esds in distances, angles
 and torsion angles; correlations between esds in cell parameters are only
 used when they are defined by crystal symmetry.  An approximate (isotropic)
 treatment of cell esds is used for estimating esds involving l.s. planes.
;
loop_
    _geom_bond_atom_site_label_1
    _geom_bond_atom_site_label_2
    _geom_bond_site_symmetry_2
    _geom_bond_distance
    _geom_bond_publ_flag
    S O1 . 1.426(2) ?
    S O2 . 1.431(2) ?
    S N2 . 1.634(2) ?
    S C6 . 1.779(2) ?
    O3 N3 . 1.216(3) ?
    O4 N3 . 1.214(3) ?
    N1 C3 . 1.338(3) ?
    N1 C4 . 1.353(3) ?
    N1 H1N . 0.86(3) ?
    N2 C1 . 1.386(2) ?
    N2 H2N . 0.73(3) ?
    N3 C11 . 1.477(3) ?
    C1 C2 . 1.395(3) ?
    C1 C5 . 1.395(3) ?
    C2 C3 . 1.367(3) ?
    C2 H2 . 0.9500 ?
    C3 H3 . 0.9500 ?
    C4 C5 . 1.368(3) ?
    C4 H4 . 0.9500 ?
    C5 H5 . 0.9500 ?
    C6 C11 . 1.393(3) ?
    C6 C7 . 1.393(3) ?
    C7 C8 . 1.387(3) ?
    C7 H7 . 0.9500 ?
    C8 C9 . 1.368(3) ?
    C8 H8 . 0.9500 ?
    C9 C10 . 1.385(3) ?
    C9 H9 . 0.9500 ?
    C10 C11 . 1.385(3) ?
    C10 H10 . 0.9500 ?
    Si F3 2_756 1.6597(14) ?
    Si F3 . 1.6597(14) ?
    Si F2 . 1.6756(13) ?
    Si F2 2_756 1.6756(13) ?
    Si F1 2_756 1.7161(13) ?
    Si F1 . 1.7161(13) ?
loop_
    _geom_angle_atom_site_label_1
    _geom_angle_atom_site_label_2
    _geom_angle_atom_site_label_3
    _geom_angle_site_symmetry_1
    _geom_angle_site_symmetry_3
    _geom_angle
    _geom_angle_publ_flag
    O1 S O2 . . 120.30(10) ?
    O1 S N2 . . 109.10(10) ?
    O2 S N2 . . 104.47(10) ?
    O1 S C6 . . 105.83(10) ?
    O2 S C6 . . 109.54(10) ?
    N2 S C6 . . 106.98(10) ?
    C3 N1 C4 . . 122.20(18) ?
    C3 N1 H1N . . 118(2) ?
    C4 N1 H1N . . 120(2) ?
    C1 N2 S . . 126.70(16) ?
    C1 N2 H2N . . 122(2) ?
    S N2 H2N . . 110(2) ?
    O4 N3 O3 . . 123.2(2) ?
    O4 N3 C11 . . 117.7(2) ?
    O3 N3 C11 . . 119.09(19) ?
    N2 C1 C2 . . 122.01(19) ?
    N2 C1 C5 . . 118.34(18) ?
    C2 C1 C5 . . 119.64(18) ?
    C3 C2 C1 . . 118.97(19) ?
    C3 C2 H2 . . 120.5 ?
    C1 C2 H2 . . 120.5 ?
    N1 C3 C2 . . 120.30(19) ?
    N1 C3 H3 . . 119.8 ?
    C2 C3 H3 . . 119.8 ?
    N1 C4 C5 . . 119.82(19) ?
    N1 C4 H4 . . 120.1 ?
    C5 C4 H4 . . 120.1 ?
    C4 C5 C1 . . 119.02(19) ?
    C4 C5 H5 . . 120.5 ?
    C1 C5 H5 . . 120.5 ?
    C11 C6 C7 . . 117.3(2) ?
    C11 C6 S . . 125.73(17) ?
    C7 C6 S . . 116.81(16) ?
    C8 C7 C6 . . 120.7(2) ?
    C8 C7 H7 . . 119.7 ?
    C6 C7 H7 . . 119.7 ?
    C9 C8 C7 . . 120.8(2) ?
    C9 C8 H8 . . 119.6 ?
    C7 C8 H8 . . 119.6 ?
    C8 C9 C10 . . 119.9(2) ?
    C8 C9 H9 . . 120.0 ?
    C10 C9 H9 . . 120.0 ?
    C11 C10 C9 . . 119.0(2) ?
    C11 C10 H10 . . 120.5 ?
    C9 C10 H10 . . 120.5 ?
    C10 C11 C6 . . 122.2(2) ?
    C10 C11 N3 . . 115.0(2) ?
    C6 C11 N3 . . 122.8(2) ?
    F3 Si F3 2_756 . 89.03(10) ?
    F3 Si F2 2_756 . 178.59(7) ?
    F3 Si F2 . . 90.59(7) ?
    F3 Si F2 2_756 2_756 90.59(7) ?
    F3 Si F2 . 2_756 178.59(7) ?
    F2 Si F2 . 2_756 89.82(9) ?
    F3 Si F1 2_756 2_756 90.21(7) ?
    F3 Si F1 . 2_756 92.20(7) ?
    F2 Si F1 . 2_756 88.45(7) ?
    F2 Si F1 2_756 2_756 89.16(7) ?
    F3 Si F1 2_756 . 92.20(7) ?
    F3 Si F1 . . 90.21(7) ?
    F2 Si F1 . . 89.16(7) ?
    F2 Si F1 2_756 . 88.45(7) ?
    F1 Si F1 2_756 . 176.62(9) ?
loop_
    _geom_torsion_atom_site_label_1
    _geom_torsion_atom_site_label_2
    _geom_torsion_atom_site_label_3
    _geom_torsion_atom_site_label_4
    _geom_torsion_site_symmetry_1
    _geom_torsion_site_symmetry_2
    _geom_torsion_site_symmetry_3
    _geom_torsion_site_symmetry_4
    _geom_torsion
    _geom_torsion_publ_flag
    O1 S N2 C1 . . . . -65.8(2) ?
    O2 S N2 C1 . . . . 164.31(18) ?
    C6 S N2 C1 . . . . 48.2(2) ?
    S N2 C1 C2 . . . . 24.9(3) ?
    S N2 C1 C5 . . . . -155.30(16) ?
    N2 C1 C2 C3 . . . . -178.80(19) ?
    C5 C1 C2 C3 . . . . 1.4(3) ?
    C4 N1 C3 C2 . . . . -1.5(3) ?
    C1 C2 C3 N1 . . . . 0.3(3) ?
    C3 N1 C4 C5 . . . . 0.9(3) ?
    N1 C4 C5 C1 . . . . 0.7(3) ?
    N2 C1 C5 C4 . . . . 178.30(18) ?
    C2 C1 C5 C4 . . . . -1.9(3) ?
    O1 S C6 C11 . . . . -175.15(18) ?
    O2 S C6 C11 . . . . -44.1(2) ?
    N2 S C6 C11 . . . . 68.6(2) ?
    O1 S C6 C7 . . . . 0.70(18) ?
    O2 S C6 C7 . . . . 131.78(16) ?
    N2 S C6 C7 . . . . -115.54(17) ?
    C11 C6 C7 C8 . . . . -1.3(3) ?
    S C6 C7 C8 . . . . -177.48(17) ?
    C6 C7 C8 C9 . . . . 0.6(3) ?
    C7 C8 C9 C10 . . . . 0.4(3) ?
    C8 C9 C10 C11 . . . . -0.6(3) ?
    C9 C10 C11 C6 . . . . -0.1(3) ?
    C9 C10 C11 N3 . . . . -178.4(2) ?
    C7 C6 C11 C10 . . . . 1.0(3) ?
    S C6 C11 C10 . . . . 176.86(17) ?
    C7 C6 C11 N3 . . . . 179.2(2) ?
    S C6 C11 N3 . . . . -5.0(3) ?
    O4 N3 C11 C10 . . . . -43.6(3) ?
    O3 N3 C11 C10 . . . . 132.9(2) ?
    O4 N3 C11 C6 . . . . 138.1(3) ?
    O3 N3 C11 C6 . . . . -45.4(3) ?
loop_
    _geom_hbond_atom_site_label_D
    _geom_hbond_atom_site_label_H
    _geom_hbond_atom_site_label_A
    _geom_hbond_site_symmetry_A
    _geom_hbond_distance_DH
    _geom_hbond_distance_HA
    _geom_hbond_distance_DA
    _geom_hbond_angle_DHA
    N1 H1N F1 4_656 0.86(3) 1.96(3) 2.789(2) 162(3)
    N2 H2N F1 4_646 0.73(3) 1.97(3) 2.690(2) 171(3)
    C4 H4 F2 4_656 0.95 2.35 3.141(2) 140.8
    C5 H5 F3 4_646 0.95 2.50 3.426(3) 164.7
