# Supplementary material for: Bis[4-(2-nitro­benzene­sulfonamido)­pyridinium] hexa­fluoro­silicate
Source: Acta Crystallogr Sect E Struct Rep Online. 2008 Nov 22;64(Pt 12):o2405. doi: 10.1107/S1600536808038191 (PMC2959800; doi:10.1107/S1600536808038191)
Supplement: Supplementary file 2 [file e-64-o2405-Isup2.hkl]

# 
# h,k,l, Fc-squared, Fo-squared, sigma(Fo-squared) and status flag 
# 
data_I
_shelx_title ' R81108F IN C2/C' 
_shelx_refln_list_code          4 
_shelx_F_calc_maximum      305.47 
_exptl_crystal_F_000      1432.00 
_reflns_d_resolution_high  0.7694 
 
loop_ 
 _symmetry_equiv_pos_as_xyz 
 'x, y, z' 
 '-x, y, -z+1/2' 
 'x+1/2, y+1/2, z' 
 '-x+1/2, y+1/2, -z+1/2' 
 '-x, -y, -z' 
 'x, -y, z-1/2' 
 '-x+1/2, -y+1/2, -z' 
 'x+1/2, -y+1/2, z-1/2' 
 
_cell_length_a    22.6910 
_cell_length_b     8.5240 
_cell_length_c    14.7760 
_cell_angle_alpha  90.000 
_cell_angle_beta  110.950 
_cell_angle_gamma  90.000 
 
_shelx_F_squared_multiplier     1.000 
 
loop_ 
 _refln_index_h 
 _refln_index_k 
 _refln_index_l 
 _refln_F_squared_calc 
 _refln_F_squared_meas 
 _refln_F_squared_sigma 
 _refln_observed_status 
   2   0   0     9135.05     8691.39    141.94 o 
   4   0   0     4916.91     4505.87     68.76 o 
   6   0   0    93310.52    91563.63   1439.76 o 
   8   0   0    44847.32    46000.75   1375.41 o 
  10   0   0      271.36      313.81     43.14 o 
  12   0   0     4316.90     4222.02    196.72 o 
  14   0   0     3503.71     3936.86    228.69 o 
  16   0   0    27397.27    27260.95   1589.35 o 
  18   0   0     1758.20     1589.13    120.14 o 
  20   0   0       15.28      -14.43     31.50 o 
  22   0   0     2648.97     2447.13    209.57 o 
  24   0   0     2423.50     2381.28    112.54 o 
  26   0   0     2312.68     2834.27    265.60 o 
   1   1   0        2.36       22.42     11.48 o 
   3   1   0     6522.33     6220.63     76.53 o 
   5   1   0    11924.27    11407.26     91.03 o 
   7   1   0    13097.77    14330.01    128.08 o 
   9   1   0     1293.15     1148.31     18.82 o 
  11   1   0     7552.03     7965.66    224.01 o 
  13   1   0     2370.68     2526.13    168.79 o 
  15   1   0        8.99       59.71     37.59 o 
  17   1   0      781.68      771.38     70.73 o 
  19   1   0     1724.64     1774.22     78.21 o 
  21   1   0     1663.15     1664.88     72.00 o 
  23   1   0       91.91      123.08     30.49 o 
  25   1   0      304.98      239.87     61.83 o 
  27   1   0       65.97       65.88     53.99 o 
   0   2   0    24966.39    23300.98    431.60 o 
   2   2   0     8844.86     9231.59    139.23 o 
   4   2   0     5373.69     5417.34     66.39 o 
   6   2   0     8129.63     8029.14    102.00 o 
   8   2   0     4193.63     4261.45     67.73 o 
  10   2   0       40.25       65.68     14.76 o 
  12   2   0     1347.19     1296.64     82.86 o 
  14   2   0      450.44      389.03     53.44 o 
  16   2   0     2261.19     2142.63     77.16 o 
  18   2   0     4209.33     4274.40    174.48 o 
  20   2   0      982.99     1195.28     86.03 o 
  22   2   0      124.52      133.11     48.50 o 
  24   2   0      151.48      204.45     70.81 o 
  26   2   0       79.81       43.49     15.85 o 
   1   3   0     3865.69     3919.00     51.13 o 
   3   3   0     9888.81     9881.08     84.28 o 
   5   3   0      480.63      524.35     21.05 o 
   7   3   0     5567.73     6040.32    118.31 o 
   9   3   0     4194.40     4746.00    121.50 o 
  11   3   0       16.35        8.39     16.85 o 
  13   3   0     8924.50     8491.36    277.62 o 
  15   3   0     6862.80     6690.46    271.75 o 
  17   3   0     2258.12     1975.61     84.28 o 
  19   3   0     3457.21     3214.44    137.54 o 
  21   3   0        1.54       26.13     16.27 o 
  23   3   0        6.08        6.52     50.16 o 
  25   3   0     3129.06     3410.51    261.11 o 
   0   4   0      367.30      543.95     27.67 o 
   2   4   0     1137.36     1093.40     26.58 o 
   4   4   0      716.33      831.67     43.36 o 
   6   4   0     1055.12     1021.31     63.03 o 
   8   4   0      163.99      242.44     18.20 o 
  10   4   0       16.76       14.27     17.51 o 
  12   4   0    11355.51    11977.67    382.11 o 
  14   4   0     3991.18     3977.84    222.60 o 
  16   4   0     1305.34     1152.64    101.96 o 
  18   4   0      108.82      102.50     27.96 o 
  20   4   0       73.56       78.73     52.51 o 
  22   4   0      751.40      570.88     97.83 o 
  24   4   0       70.13       12.30     59.13 o 
   1   5   0     2123.14     2092.45     46.35 o 
   3   5   0     5304.30     5451.54    116.54 o 
   5   5   0     1331.25     1266.79     71.32 o 
   7   5   0     1581.72     1575.69     69.77 o 
   9   5   0     6599.84     7172.94    233.15 o 
  11   5   0     1455.27     1345.15     75.29 o 
  13   5   0     1988.09     1980.71     85.73 o 
  15   5   0        2.07       20.92     39.66 o 
  17   5   0      613.60      669.11     75.04 o 
  19   5   0        3.46        2.14     25.58 o 
  21   5   0      772.43      686.54    124.31 o 
  23   5   0      328.73      263.73     81.50 o 
   0   6   0     9935.36    10541.78    324.36 o 
   2   6   0     5088.48     4899.26     92.94 o 
   4   6   0      304.66      282.68     31.36 o 
   6   6   0        0.25        3.39     17.55 o 
   8   6   0      209.03      167.13     31.78 o 
  10   6   0      137.81      122.25     37.04 o 
  12   6   0       82.55       85.64     29.10 o 
  14   6   0      324.37      140.19     76.03 o 
  16   6   0        4.28        7.03     29.64 o 
  18   6   0        4.14       54.79     59.58 o 
  20   6   0       20.05       34.70     40.77 o 
  22   6   0      372.81      304.68    173.47 o 
   1   7   0    13835.25    14074.46    357.74 o 
   3   7   0      720.95      780.45     22.87 o 
   5   7   0      138.55      161.11     17.11 o 
   7   7   0     2474.85     2494.95    119.44 o 
   9   7   0      538.77      539.99     62.75 o 
  11   7   0     4748.84     4849.66    233.91 o 
  13   7   0     2873.46     2998.04    137.50 o 
  15   7   0      471.90      461.68    137.29 o 
  17   7   0     4052.45     4095.93    534.77 o 
  19   7   0      589.14      528.45    139.41 o 
  21   7   0       89.68      101.54     53.28 o 
   0   8   0      136.52      132.26     20.63 o 
   2   8   0      638.07      573.36     38.35 o 
   4   8   0       68.38       90.77     27.85 o 
   6   8   0       19.44       30.83     10.90 o 
   8   8   0      320.01      325.23     48.61 o 
  10   8   0      280.83      261.29     54.57 o 
  12   8   0       47.47        2.79     26.41 o 
  14   8   0      283.38      287.97    118.57 o 
  16   8   0        7.25      -24.00    120.18 o 
  18   8   0       49.91       39.84     30.64 o 
   1   9   0     2230.59     2246.58    157.23 o 
   3   9   0      239.54      201.61     47.26 o 
   5   9   0      104.56       53.15     19.82 o 
   7   9   0        8.90       20.12     12.60 o 
   9   9   0      626.36      641.10     77.51 o 
  11   9   0       17.72       29.77     16.91 o 
  13   9   0      417.60      469.19     59.31 o 
  15   9   0      566.87      459.89    152.48 o 
   0  10   0        0.84       34.36     35.28 o 
   2  10   0      218.19      149.23     59.22 o 
   4  10   0      771.98      923.69     77.87 o 
   6  10   0       61.77       62.02     27.83 o 
   8  10   0      677.99      647.32     68.56 o 
  10  10   0       17.69        2.14     22.53 o 
   1  11   0        3.58       16.56     14.92 o 
   3  11   0       62.11       67.88     23.80 o 
 -27   1   1     1867.37     1797.09    139.48 o 
 -25   1   1      395.12      402.72     71.93 o 
 -23   1   1     1260.71     1152.88     83.04 o 
 -21   1   1     6318.97     5750.08    239.86 o 
 -19   1   1      465.66      498.44     59.64 o 
 -17   1   1       16.30      -23.46     39.58 o 
 -15   1   1      481.88      430.98     75.05 o 
 -13   1   1     3685.88     4046.00    108.28 o 
 -11   1   1    11039.96    11769.30    298.86 o 
  -9   1   1       10.01       20.93     10.78 o 
  -7   1   1    58492.10    57356.63    488.14 o 
  -5   1   1    60654.66    57468.78   1028.41 o 
  -3   1   1      413.96      353.13     16.96 o 
  -1   1   1     1801.03     1693.95     21.34 o 
   1   1   1    34455.15    32630.53   1879.14 o 
   3   1   1     3001.81     2753.46     38.92 o 
   5   1   1     5545.77     5130.32     72.73 o 
   7   1   1     2781.81     2527.18     35.52 o 
   9   1   1     4110.63     3814.24     49.23 o 
  11   1   1     8552.92     8941.52    249.34 o 
  13   1   1      891.62      777.23     52.89 o 
  15   1   1     2940.06     2897.50    100.54 o 
  17   1   1     1904.92     1722.71     86.58 o 
  19   1   1      137.69      176.64     22.93 o 
  21   1   1      795.00      691.82     84.49 o 
  23   1   1      268.67      351.63     79.31 o 
  25   1   1     3811.50     4136.73    295.22 o 
 -26   2   1      547.51      501.72     71.25 o 
 -24   2   1      381.19      335.10    101.46 o 
 -22   2   1     1190.22     1125.26     80.79 o 
 -20   2   1      185.85      181.43     29.28 o 
 -18   2   1     4359.68     4040.10    164.30 o 
 -16   2   1        0.17       32.80     17.15 o 
 -14   2   1     6325.30     6343.39    156.45 o 
 -12   2   1     2498.13     2387.61     55.20 o 
 -10   2   1      210.07      197.45     31.10 o 
  -8   2   1     5866.13     5968.60     63.57 o 
  -6   2   1     3989.66     4018.48     40.05 o 
  -4   2   1     2059.12     2119.01     22.84 o 
  -2   2   1    54181.61    48290.19   1414.40 o 
   0   2   1       30.49       24.50     12.61 o 
   2   2   1     3832.02     4089.50     36.56 o 
   4   2   1      316.34      262.17      9.06 o 
   6   2   1        1.48       -0.01     10.33 o 
   8   2   1     5762.22     5709.39     73.44 o 
  10   2   1      646.91      579.37     33.17 o 
  12   2   1      325.74      383.16     34.35 o 
  14   2   1     4675.69     4742.96    141.37 o 
  16   2   1      558.29      588.63     69.29 o 
  18   2   1     1056.25      981.63     88.69 o 
  20   2   1        1.49       26.12     11.74 o 
  22   2   1       76.94       73.90     17.28 o 
  24   2   1      488.59      565.41    102.50 o 
  26   2   1      263.82      253.34     71.42 o 
 -25   3   1      501.57      296.75     75.04 o 
 -23   3   1      207.35      166.26     57.37 o 
 -21   3   1       10.08       12.02     20.04 o 
 -19   3   1     3440.72     3814.69     99.20 o 
 -17   3   1       40.03       30.26      9.84 o 
 -15   3   1       77.71      104.80     15.89 o 
 -13   3   1      974.92      947.38     78.56 o 
 -11   3   1       36.48       27.09      5.69 o 
  -9   3   1     1460.30     1478.67     45.90 o 
  -7   3   1     7443.12     7011.67    107.82 o 
  -5   3   1        4.55       27.69     15.43 o 
  -3   3   1     1249.68     1210.36     18.28 o 
  -1   3   1      490.18      347.65     20.27 o 
   1   3   1       20.62       42.36      9.07 o 
   3   3   1     2023.68     2153.01     38.76 o 
   5   3   1      624.43      548.23     19.27 o 
   7   3   1     3487.84     3841.60    130.49 o 
   9   3   1      102.45      109.47     10.09 o 
  11   3   1        1.63       13.03     14.00 o 
  13   3   1       33.81       31.47     34.82 o 
  15   3   1     1493.33     1546.31     56.44 o 
  17   3   1       11.89        1.05     25.13 o 
  19   3   1      422.65      412.22     45.44 o 
  21   3   1      334.32      307.82     63.67 o 
  23   3   1     1290.88     1172.18    150.69 o 
  25   3   1       20.19       12.74     19.35 o 
 -26   4   1       51.74       54.17     36.16 o 
 -24   4   1       26.76       67.05     42.72 o 
 -22   4   1      192.50      137.92     40.03 o 
 -20   4   1     3047.73     2875.29    192.43 o 
 -18   4   1     4629.59     4575.93    273.07 o 
 -16   4   1       80.92      104.46     36.42 o 
 -14   4   1      484.23      433.07     46.26 o 
 -12   4   1      266.41      231.01     32.19 o 
 -10   4   1     1241.70     1134.54     62.52 o 
  -8   4   1      279.81      248.73     23.75 o 
  -6   4   1     2463.80     2282.94     61.57 o 
  -4   4   1     6702.07     7599.20    179.84 o 
  -2   4   1     5985.81     5525.77     56.52 o 
   0   4   1     4653.11     4821.71     55.93 o 
   2   4   1     8018.70     8354.27     96.71 o 
   4   4   1     7281.28     7644.04    178.47 o 
   6   4   1    11782.64    11721.50    362.96 o 
   8   4   1     7822.79     8077.74    140.75 o 
  10   4   1     2569.86     2859.53     79.52 o 
  12   4   1     1097.43      959.41     91.52 o 
  14   4   1     2583.13     2397.15    101.63 o 
  16   4   1      293.17      273.28     58.90 o 
  18   4   1      429.20      391.63     46.49 o 
  20   4   1      441.95      466.37     94.03 o 
  22   4   1     2628.20     2391.39    326.85 o 
  24   4   1      653.58      456.02    150.72 o 
 -25   5   1       10.14     -119.35    123.86 o 
 -23   5   1      136.90      119.44     41.42 o 
 -21   5   1      730.48      788.09    135.48 o 
 -19   5   1     1821.76     1799.10    159.16 o 
 -17   5   1       37.10       18.66     14.22 o 
 -15   5   1     2957.22     2765.58    137.08 o 
 -13   5   1      450.16      422.06     59.59 o 
 -11   5   1     2513.93     2502.90     87.78 o 
  -9   5   1       30.80       42.69     94.15 o 
  -7   5   1      177.31      185.45     62.90 o 
  -5   5   1        0.03        7.39      7.13 o 
  -3   5   1      242.46      249.98     17.73 o 
  -1   5   1      978.26      830.08     35.20 o 
   1   5   1    13605.61    14375.42    211.75 o 
   3   5   1      520.10      511.79     24.49 o 
   5   5   1     4481.21     4543.41     72.97 o 
   7   5   1     1106.09     1312.53    130.78 o 
   9   5   1      511.39      510.93     59.26 o 
  11   5   1       54.82       83.66     43.73 o 
  13   5   1     2215.92     2272.68    127.58 o 
  15   5   1     3396.55     3553.31    166.93 o 
  17   5   1     1164.71     1543.66    276.42 o 
  19   5   1       30.43       24.51     32.16 o 
  21   5   1       53.30       72.25     40.95 o 
  23   5   1       26.07       39.32     32.81 o 
 -22   6   1      395.88      301.24    114.35 o 
 -20   6   1      119.62      172.01    246.33 o 
 -18   6   1      732.55      639.82    127.86 o 
 -16   6   1     1534.32     1434.06    131.20 o 
 -14   6   1     2668.88     2638.89     95.17 o 
 -12   6   1      543.80      575.69     88.20 o 
 -10   6   1     4377.45     4449.93    208.69 o 
  -8   6   1     1238.55     1260.52     66.98 o 
  -6   6   1     8107.28     8052.74    210.92 o 
  -4   6   1      129.40      117.21     16.16 o 
  -2   6   1     3087.81     3007.68     63.01 o 
   0   6   1     2100.90     2001.27     41.39 o 
   2   6   1    11317.06    11654.10    213.73 o 
   4   6   1      258.71      249.17     26.48 o 
   6   6   1     1427.57     1458.38    106.32 o 
   8   6   1       58.71       59.65     32.06 o 
  10   6   1     2009.94     1739.04    101.74 o 
  12   6   1      374.25      340.65     80.78 o 
  14   6   1     2811.31     2645.76    171.93 o 
  16   6   1      163.45       89.24     56.66 o 
  18   6   1     3039.95     3329.59    131.07 o 
  20   6   1     1003.79      954.65    163.87 o 
  22   6   1      364.20      304.92    102.15 o 
 -21   7   1        0.18       20.48     47.73 o 
 -19   7   1        7.60       30.64     48.28 o 
 -17   7   1     1328.48     1174.97    101.93 o 
 -15   7   1       93.06      145.76    134.10 o 
 -13   7   1       27.77       34.81     33.78 o 
 -11   7   1     1190.24     1131.07     66.41 o 
  -9   7   1       31.22       31.43     20.77 o 
  -7   7   1      475.37      484.33     45.29 o 
  -5   7   1     2431.97     2413.77     91.09 o 
  -3   7   1      243.96      243.50     29.77 o 
  -1   7   1      872.10      827.89     54.51 o 
   1   7   1        9.26       25.08      5.38 o 
   3   7   1      947.82      961.89     44.79 o 
   5   7   1       35.14       37.39     15.18 o 
   7   7   1       16.52       28.11     21.24 o 
   9   7   1      105.86      133.35     32.39 o 
  11   7   1       64.15       39.60     24.13 o 
  13   7   1      455.99      285.46    105.86 o 
  15   7   1       66.53       53.35     47.93 o 
  17   7   1       27.18       -1.35     30.92 o 
  19   7   1      599.78      619.86     86.27 o 
 -18   8   1     1162.99     1032.70    114.11 o 
 -16   8   1      130.37      129.16     58.05 o 
 -14   8   1      218.00      222.49     71.87 o 
 -12   8   1        0.84        8.52      9.56 o 
 -10   8   1      535.10      656.47     95.32 o 
  -8   8   1     1719.68     1575.32     57.86 o 
  -6   8   1     4137.63     4210.42    179.67 o 
  -4   8   1      439.84      451.86     34.28 o 
  -2   8   1        9.35       11.31     14.52 o 
   0   8   1     3568.26     3616.40     78.88 o 
   2   8   1     6571.01     7200.08    203.58 o 
   4   8   1      827.89      955.61     59.01 o 
   6   8   1     1781.97     1828.78     79.68 o 
   8   8   1       48.68       50.86     17.46 o 
  10   8   1      386.70      293.50     82.66 o 
  12   8   1      134.66      109.03     32.39 o 
  14   8   1      957.50      887.46    154.32 o 
  16   8   1      174.41      138.95     63.73 o 
  18   8   1     1089.18     1405.88    298.75 o 
 -15   9   1       32.17       36.59     68.58 o 
 -13   9   1      513.75      528.49     64.66 o 
 -11   9   1      239.19      257.74     55.55 o 
  -9   9   1        5.74       -2.35     41.75 o 
  -7   9   1      120.36       88.87     76.78 o 
  -5   9   1        0.14        4.13     13.58 o 
  -3   9   1     1802.99     1934.80    129.56 o 
  -1   9   1      896.48      878.99     64.74 o 
   1   9   1      149.59      154.50     44.95 o 
   3   9   1        1.30        0.43     14.49 o 
   5   9   1        7.42       17.23     16.40 o 
   7   9   1     1030.61     1067.26     78.37 o 
   9   9   1        3.54        2.48     11.09 o 
  11   9   1        0.17       23.45     16.98 o 
  13   9   1      109.12      119.01     44.75 o 
  15   9   1      498.14      565.72     91.65 o 
 -12  10   1       65.60       42.26     23.87 o 
 -10  10   1       61.76       56.72     20.98 o 
  -8  10   1      235.14      163.41     46.73 o 
  -6  10   1       17.68       37.18     16.08 o 
  -4  10   1      250.41      230.00     77.40 o 
  -2  10   1      189.23      107.94     45.87 o 
   0  10   1       11.94       16.80     20.70 o 
   2  10   1       24.68       43.26     29.09 o 
   4  10   1      219.93      181.17     62.56 o 
   6  10   1       77.58       55.21     39.20 o 
   8  10   1        0.80       12.33     16.63 o 
  10  10   1      479.82      529.92     81.71 o 
  -3  11   1      136.95       94.76     39.29 o 
  -1  11   1      559.15      412.50    124.21 o 
   1  11   1     1987.74     2153.52    234.21 o 
 -28   0   2     1996.55     2469.13    270.88 o 
 -26   0   2      543.55      646.54     92.62 o 
 -24   0   2      146.05      192.42    103.87 o 
 -22   0   2      712.45      752.92    156.70 o 
 -20   0   2     1086.29      997.02    111.56 o 
 -18   0   2     2839.82     2821.66    140.10 o 
 -16   0   2     2381.68     2314.36    108.51 o 
 -14   0   2     2103.01     1846.14     92.39 o 
 -12   0   2    18007.49    17456.85    625.36 o 
 -10   0   2      105.02      111.58     21.57 o 
  -8   0   2       27.86       22.51     25.29 o 
  -6   0   2    19875.08    19700.18    338.85 o 
  -4   0   2    22415.43    22106.64    290.77 o 
  -2   0   2     7301.34     7145.67    121.41 o 
   0   0   2        9.28       25.94      8.22 o 
   2   0   2    57335.66    54891.30   1243.05 o 
   6   0   2      156.85      160.45     17.99 o 
   8   0   2    34655.91    34427.85    722.01 o 
  10   0   2    15341.83    16921.55    769.73 o 
  12   0   2    13859.53    15234.16    414.32 o 
  14   0   2       38.12       99.90     30.46 o 
  16   0   2       81.49      130.52     45.34 o 
  20   0   2    12948.06    13587.83   5295.12 o 
  22   0   2      907.06      853.55    127.90 o 
  24   0   2      689.14      525.76    132.77 o 
  26   0   2     1376.07     1317.10    173.38 o 
 -27   1   2     1052.63     1061.19    104.81 o 
 -25   1   2       54.95       64.83     15.53 o 
 -23   1   2       92.77      162.46     45.61 o 
 -21   1   2       92.56       78.57     35.06 o 
 -19   1   2      111.22      138.93     39.48 o 
 -17   1   2      386.42      453.60     72.11 o 
 -15   1   2      509.46      588.29     77.14 o 
 -13   1   2      160.73      138.33     27.48 o 
 -11   1   2     4346.96     4570.62     51.01 o 
  -9   1   2     4416.26     5241.06     46.55 o 
  -7   1   2      125.71      118.53     16.89 o 
  -5   1   2     4459.16     5042.80     92.66 o 
  -3   1   2      835.51      719.20     22.07 o 
  -1   1   2    51903.80    51794.64   1173.04 o 
   1   1   2        1.52        5.94      7.15 o 
   3   1   2     2775.42     2692.96     35.97 o 
   5   1   2     3075.86     2964.13     50.06 o 
   7   1   2     1746.45     1976.01     41.90 o 
   9   1   2     1398.25     1513.12     47.49 o 
  11   1   2      610.55      613.90     39.60 o 
  13   1   2     1503.09     1609.96    103.36 o 
  15   1   2      461.02      453.88     51.74 o 
  17   1   2     1141.66     1108.98     88.62 o 
  19   1   2     2043.62     2046.80    155.94 o 
  21   1   2        3.63       -4.96     17.91 o 
  23   1   2     1811.16     1745.55    161.89 o 
  25   1   2     1533.91     1523.59    154.37 o 
 -26   2   2      922.41     1067.08     98.66 o 
 -24   2   2       14.01       41.35     18.22 o 
 -22   2   2       17.54       39.22     33.11 o 
 -20   2   2     2442.82     2327.93    156.16 o 
 -18   2   2      562.31      621.93     56.81 o 
 -16   2   2       60.83       89.91     31.95 o 
 -14   2   2     8212.54     8532.59    217.33 o 
 -12   2   2      137.13      113.61     18.18 o 
 -10   2   2      989.96     1098.73     20.79 o 
  -8   2   2     6015.10     6221.74     64.56 o 
  -6   2   2     1667.07     1822.29     52.57 o 
  -4   2   2    72317.94    67601.67   1567.94 o 
   0   2   2     7338.56     8030.40    157.55 o 
   2   2   2     4449.04     4694.12     72.76 o 
   4   2   2    17421.21    16533.64    135.19 o 
   6   2   2     4358.99     4472.91     71.55 o 
   8   2   2     3311.77     3343.19     86.22 o 
  10   2   2     1413.80     1433.69     53.37 o 
  12   2   2      827.80      742.90     74.11 o 
  14   2   2     1463.01     1361.14     74.13 o 
  16   2   2      255.67      290.58     33.05 o 
  18   2   2      278.66      307.84     45.76 o 
  20   2   2     5191.68     5404.28    252.17 o 
  22   2   2      580.11      597.11     71.20 o 
  24   2   2      536.71      462.74    119.05 o 
 -27   3   2      454.51      362.70     93.49 o 
 -25   3   2      841.99      838.81     74.19 o 
 -23   3   2      129.48       90.81     52.68 o 
 -21   3   2       35.85       71.70     45.14 o 
 -19   3   2      549.83      489.66     50.89 o 
 -17   3   2     4298.08     4191.27    151.37 o 
 -15   3   2     1499.30     1480.31     72.66 o 
 -13   3   2     9876.85    10013.10    216.37 o 
 -11   3   2     5640.53     5584.08     84.72 o 
  -9   3   2     1743.10     1688.40     44.71 o 
  -7   3   2     5016.78     5137.53     67.60 o 
  -5   3   2    48320.06    43338.67   1250.97 o 
  -3   3   2     7451.96     7901.54    126.31 o 
  -1   3   2      179.93      156.06     14.44 o 
   1   3   2    11822.02    12108.89    162.15 o 
   3   3   2    32711.73    33487.84    384.84 o 
   5   3   2      110.70      123.48     11.18 o 
   7   3   2    19167.37    20052.04    502.89 o 
   9   3   2      753.92      563.33     28.42 o 
  11   3   2     2272.26     2269.85     61.54 o 
  13   3   2      119.79      141.97     21.33 o 
  15   3   2      638.66      559.63     24.88 o 
  17   3   2     2862.82     3032.07    149.54 o 
  19   3   2        8.02        7.87     13.57 o 
  21   3   2      253.81      456.05     89.91 o 
  23   3   2      355.74      206.82     63.36 o 
  25   3   2      100.20       66.26     18.96 o 
 -26   4   2        0.77       31.54     73.73 o 
 -24   4   2       85.69      105.31     64.31 o 
 -22   4   2      705.78      643.72     86.89 o 
 -20   4   2     2039.14     2204.29     96.02 o 
 -18   4   2     2938.62     3110.38    107.60 o 
 -16   4   2     2508.49     2340.00     99.56 o 
 -14   4   2     1170.61     1116.48     35.29 o 
 -12   4   2      446.07      358.68     35.24 o 
 -10   4   2     1003.51      927.61     44.50 o 
  -8   4   2      354.23      472.12     26.52 o 
  -6   4   2     3214.91     3221.10     85.32 o 
  -4   4   2     1627.36     1445.90     48.01 o 
  -2   4   2     7009.26     7965.13    121.98 o 
   0   4   2      321.95      404.71     12.66 o 
   2   4   2     8285.09     8342.93    195.76 o 
   4   4   2     2653.80     2668.04     63.88 o 
   6   4   2     9312.22     9300.33    324.70 o 
   8   4   2     5842.66     6152.70    318.66 o 
  10   4   2     1009.05     1051.89    106.83 o 
  12   4   2       66.27       60.51     30.02 o 
  14   4   2      260.56      311.43     20.03 o 
  16   4   2     1704.14     1795.30     78.71 o 
  18   4   2      812.32      846.83     95.49 o 
  20   4   2      578.13      609.56     67.92 o 
  22   4   2        0.00       -9.40     15.43 o 
  24   4   2        0.22        1.99     20.76 o 
 -25   5   2      613.13      646.22    129.70 o 
 -23   5   2      128.00      100.77    141.40 o 
 -21   5   2     1942.38     1981.09     94.59 o 
 -19   5   2      241.16      138.84     77.41 o 
 -17   5   2      227.95      249.63     31.52 o 
 -15   5   2      191.51      276.43     41.40 o 
 -13   5   2     3647.87     3650.09    130.54 o 
 -11   5   2      410.05      439.85     55.30 o 
  -9   5   2     8083.72     7700.02    241.06 o 
  -7   5   2     3514.99     3541.90     89.06 o 
  -5   5   2    15487.86    15781.92    245.45 o 
  -3   5   2      949.91      955.27     42.36 o 
  -1   5   2      496.51      454.52     21.49 o 
   1   5   2     2114.41     2238.46     36.44 o 
   3   5   2      314.99      261.66     15.67 o 
   5   5   2     1014.12      958.09     83.06 o 
   7   5   2     5189.12     4901.23    193.58 o 
   9   5   2       44.00       25.83     26.40 o 
  11   5   2     3161.44     3005.45    139.99 o 
  13   5   2      451.96      495.10     54.23 o 
  15   5   2      618.53      524.52     63.84 o 
  17   5   2     1229.96     1329.47    117.98 o 
  19   5   2      182.52      141.27     55.50 o 
  21   5   2      523.72      571.91    117.16 o 
  23   5   2      370.54      288.17    104.11 o 
 -24   6   2        0.31      -29.95     40.70 o 
 -22   6   2      185.13      131.78     68.92 o 
 -20   6   2      166.06      115.47    153.99 o 
 -18   6   2        0.11       17.46     75.43 o 
 -16   6   2      208.62      234.35     83.98 o 
 -14   6   2      115.69      136.24     60.55 o 
 -12   6   2      355.37      369.21     60.57 o 
 -10   6   2      387.84      473.59     78.33 o 
  -8   6   2      712.14      657.94     44.80 o 
  -6   6   2     3775.53     3851.40    104.03 o 
  -4   6   2     2177.72     2346.43     70.72 o 
  -2   6   2      270.05      224.33     22.74 o 
   0   6   2      575.81      530.54     40.27 o 
   2   6   2        7.84       18.17      8.25 o 
   4   6   2     2974.42     3081.92     77.30 o 
   6   6   2      743.38      660.20     51.50 o 
   8   6   2      852.10      943.30     34.97 o 
  10   6   2        4.82       -3.35     25.40 o 
  12   6   2      436.55      315.56     95.19 o 
  14   6   2      551.60      426.88    115.11 o 
  16   6   2       96.54      104.15     35.13 o 
  18   6   2      348.10      296.10    110.44 o 
  20   6   2     1069.13     1198.37    125.28 o 
 -21   7   2       40.84       46.38     34.13 o 
 -19   7   2      320.49      277.53    109.75 o 
 -17   7   2      631.37      532.37    129.74 o 
 -15   7   2     1339.62     1276.66    127.08 o 
 -13   7   2    10198.75    10628.19    685.74 o 
 -11   7   2      346.28      358.39     52.14 o 
  -9   7   2     2770.73     2785.50    117.47 o 
  -7   7   2     2431.58     2307.81     86.17 o 
  -5   7   2     9120.54     9269.98    292.55 o 
  -3   7   2     5723.69     5734.68    200.69 o 
  -1   7   2     1024.24      999.50     44.48 o 
   1   7   2     4953.28     4851.76    153.16 o 
   3   7   2     6748.12     6694.53    210.17 o 
   5   7   2      706.13      631.59     53.99 o 
   7   7   2     7475.52     7607.82    147.76 o 
   9   7   2     2623.19     2877.35    153.48 o 
  11   7   2      597.83      659.90    110.74 o 
  13   7   2      544.16      482.63    116.45 o 
  15   7   2       73.78       94.67     64.91 o 
  17   7   2       32.39       94.44    144.80 o 
  19   7   2     1537.25     1631.17    134.74 o 
 -18   8   2      538.15      482.54    164.70 o 
 -16   8   2       38.81       77.76     65.47 o 
 -14   8   2      162.18      126.04     43.64 o 
 -12   8   2       18.96       32.75     16.62 o 
 -10   8   2       41.48       19.78     28.85 o 
  -8   8   2     1214.76     1244.00     60.13 o 
  -6   8   2      403.56      351.66     38.66 o 
  -4   8   2        8.62       23.65     26.34 o 
  -2   8   2       18.21       44.89     13.60 o 
   0   8   2      333.29      377.01     47.68 o 
   2   8   2     2781.05     2638.55    101.96 o 
   4   8   2        8.83       30.35     11.34 o 
   6   8   2       42.61       36.19     13.66 o 
   8   8   2       44.76       57.23     36.79 o 
  10   8   2      441.06      435.67    107.34 o 
  12   8   2       41.83       49.07     16.68 o 
  14   8   2        9.61       38.49     51.91 o 
  16   8   2      946.48      928.50     87.98 o 
 -15   9   2      355.84      201.08     68.90 o 
 -13   9   2     1342.62     1481.42    103.17 o 
 -11   9   2      439.56      404.66     73.57 o 
  -9   9   2      563.08      563.65     34.64 o 
  -7   9   2       74.85       78.92     16.25 o 
  -5   9   2       43.07       17.19     15.81 o 
  -3   9   2      445.91      452.12     98.21 o 
  -1   9   2      279.31      253.12     49.24 o 
   1   9   2      552.20      463.89     95.04 o 
   3   9   2     3307.30     3408.10    206.41 o 
   5   9   2     1056.87     1134.86     81.65 o 
   7   9   2      437.97      268.22     86.16 o 
   9   9   2      217.73      172.61     47.41 o 
  11   9   2        7.11        4.78     10.72 o 
  13   9   2     1746.81     1854.07    149.05 o 
 -12  10   2       58.29       74.32     21.63 o 
 -10  10   2     1135.22     1273.74     85.81 o 
  -8  10   2        3.42       41.44     92.19 o 
  -6  10   2       13.83       50.12     25.38 o 
  -4  10   2     3489.20     3516.76    332.15 o 
  -2  10   2      374.37      252.28     85.75 o 
   0  10   2     1034.10     1309.76    126.92 o 
   2  10   2      956.37     1151.86    113.86 o 
   4  10   2      322.26      270.79     78.53 o 
   6  10   2      800.30      844.48     68.20 o 
   8  10   2     1045.53     1052.01     88.37 o 
  10  10   2      412.08      397.33     74.81 o 
  -1  11   2      552.46      576.06     66.35 o 
 -27   1   3      765.66      794.90     70.99 o 
 -25   1   3       26.33       25.02     17.22 o 
 -23   1   3     1322.22     1388.17     87.77 o 
 -21   1   3      772.57      733.00     64.73 o 
 -19   1   3     2111.08     2099.04     97.07 o 
 -17   1   3       24.84       31.13     26.54 o 
 -15   1   3     1238.98     1236.26    128.79 o 
 -13   1   3      118.78       73.12     16.48 o 
 -11   1   3    35846.07    35256.15    296.38 o 
  -9   1   3      582.92      688.53     12.32 o 
  -7   1   3     1766.95     1629.91     22.42 o 
  -5   1   3       31.48       91.01     25.48 o 
  -3   1   3    74701.19    69438.49   3057.79 o 
  -1   1   3    11949.28    11978.32    345.78 o 
   1   1   3       34.29       22.73      6.56 o 
   3   1   3      116.43      117.56      7.90 o 
   5   1   3     6401.76     5500.08     76.79 o 
   7   1   3     6358.15     6712.37    144.71 o 
   9   1   3     6374.63     6186.05    212.99 o 
  11   1   3     1144.20     1062.32     79.71 o 
  13   1   3    12660.62    13465.11    556.55 o 
  15   1   3     2389.21     2668.57     96.50 o 
  17   1   3      367.06      408.71     55.36 o 
  19   1   3      865.67      779.86     85.22 o 
  21   1   3     1342.54     1423.28     82.28 o 
  23   1   3       36.61       37.23     14.22 o 
  25   1   3       49.90       26.64     29.69 o 
 -28   2   3        0.69       12.07     31.85 o 
 -26   2   3        0.29      -16.48     27.39 o 
 -24   2   3      296.78      311.29     69.99 o 
 -22   2   3       50.06       84.74     59.19 o 
 -20   2   3       17.81       30.79     28.26 o 
 -18   2   3     3690.96     3955.20    164.68 o 
 -16   2   3     2516.26     2335.44     97.49 o 
 -14   2   3     7924.20     7742.28    187.81 o 
 -12   2   3       85.12       56.68     14.11 o 
 -10   2   3       42.16       72.90     19.41 o 
  -8   2   3      265.11      302.00     11.83 o 
  -6   2   3     7855.52     8219.88     84.74 o 
  -4   2   3     4056.03     4635.25     65.09 o 
  -2   2   3      339.68      191.17      9.08 o 
   0   2   3     3386.72     3169.80     31.45 o 
   2   2   3    24836.37    23193.33    241.29 o 
   4   2   3     5338.28     5500.52     58.65 o 
   6   2   3      486.62      560.91     30.91 o 
   8   2   3       18.26       21.73     10.32 o 
  10   2   3      270.57      219.63     19.52 o 
  12   2   3     1209.37     1157.15    110.05 o 
  14   2   3      611.71      591.40     51.96 o 
  16   2   3      631.99      617.89     50.47 o 
  18   2   3     2840.58     2915.64    122.74 o 
  20   2   3      997.41      992.01     77.07 o 
  22   2   3        7.11       35.04      9.69 o 
  24   2   3      167.23      167.20     55.00 o 
 -27   3   3       94.20      133.41     51.24 o 
 -25   3   3      288.01      159.61     63.95 o 
 -23   3   3     1324.53     1412.76     98.66 o 
 -21   3   3     1806.04     1678.63     99.07 o 
 -19   3   3      978.98      841.25     94.16 o 
 -17   3   3     1267.38     1361.47     63.52 o 
 -15   3   3     2861.57     2820.52     94.16 o 
 -13   3   3       22.98       19.62     36.96 o 
 -11   3   3     3184.66     3145.57     56.86 o 
  -9   3   3      716.27      761.69     53.48 o 
  -7   3   3     2377.76     2626.64     38.66 o 
  -5   3   3     2461.95     2653.79     23.07 o 
  -3   3   3      637.87      803.49     21.48 o 
  -1   3   3     5873.49     6349.30    101.61 o 
   1   3   3     6810.03     6330.23     86.63 o 
   3   3   3     3227.68     3084.93     41.14 o 
   5   3   3      664.66      753.28     78.56 o 
   7   3   3      707.87      728.56     34.88 o 
   9   3   3     3336.64     3689.98     91.94 o 
  11   3   3        5.47        2.97      5.35 o 
  13   3   3       50.88       47.90      9.61 o 
  15   3   3      642.32      672.13     52.74 o 
  17   3   3      270.91      287.75     50.73 o 
  19   3   3     1384.05     1420.49    113.04 o 
  21   3   3      610.21      540.02    105.57 o 
  23   3   3       84.02       64.22     40.54 o 
 -26   4   3       44.82       41.81     22.34 o 
 -24   4   3       14.40       16.13     31.92 o 
 -22   4   3      723.84      757.71     63.54 o 
 -20   4   3      702.79      764.29     94.96 o 
 -18   4   3     3036.85     2922.97     63.28 o 
 -16   4   3     6773.94     6563.57    262.38 o 
 -14   4   3     4534.42     4608.62    134.88 o 
 -12   4   3     2350.46     2356.33     65.83 o 
 -10   4   3     2920.82     2972.66     55.54 o 
  -8   4   3     1944.78     2117.05     63.81 o 
  -6   4   3     4700.72     4734.55    105.07 o 
  -4   4   3     9162.49     8760.24    193.31 o 
  -2   4   3      113.80      143.64     12.45 o 
   0   4   3      879.91      867.77     38.15 o 
   2   4   3     9324.43     8963.87    209.44 o 
   4   4   3     2960.63     2957.32     85.90 o 
   6   4   3      199.63      249.64     18.27 o 
   8   4   3     2306.26     2309.75     84.14 o 
  10   4   3     4806.59     4739.29    138.81 o 
  12   4   3        9.24        6.19      9.27 o 
  14   4   3       18.03        2.83     22.93 o 
  16   4   3      130.33      114.39     40.97 o 
  18   4   3     2179.53     2069.61    152.89 o 
  20   4   3       11.37       16.63     26.10 o 
  22   4   3     1569.29     1848.74    179.06 o 
 -25   5   3        5.53        3.97     28.90 o 
 -23   5   3       21.71       28.34     44.88 o 
 -21   5   3      182.54      281.09    238.89 o 
 -19   5   3      366.79      302.28     98.68 o 
 -17   5   3     2531.07     2407.99     92.24 o 
 -15   5   3     2150.63     2203.83    120.68 o 
 -13   5   3     1486.61     1315.55    102.30 o 
 -11   5   3     1256.95     1252.69     98.31 o 
  -9   5   3       18.44       31.33     24.69 o 
  -7   5   3     2422.99     2453.95     98.30 o 
  -5   5   3      245.44      287.11     20.37 o 
  -3   5   3     1179.52     1221.55     57.03 o 
  -1   5   3     2209.49     1922.00     31.16 o 
   1   5   3     6603.04     6312.00     93.66 o 
   3   5   3    12129.08    12085.82    248.60 o 
   5   5   3     7579.76     8324.43    234.73 o 
   7   5   3        0.70        1.19      6.66 o 
   9   5   3       81.72       76.22     39.77 o 
  11   5   3       97.65       72.13    176.36 o 
  13   5   3      236.85      282.04     89.98 o 
  15   5   3      810.48      817.18     86.66 o 
  17   5   3      728.16      809.60    104.83 o 
  19   5   3     2035.21     1917.25    265.12 o 
  21   5   3        1.88       33.68     26.60 o 
 -24   6   3     1446.92     1678.87    195.38 o 
 -22   6   3       42.52       42.07     37.78 o 
 -20   6   3     2320.63     2302.47    115.73 o 
 -18   6   3       14.54      158.31    114.91 o 
 -16   6   3       12.16        2.33     35.33 o 
 -14   6   3     1116.49     1085.81     97.89 o 
 -12   6   3     5038.08     4900.05    234.64 o 
 -10   6   3     4242.39     4475.63    220.75 o 
  -8   6   3     7910.85     8005.02    207.01 o 
  -6   6   3      918.32      934.37     74.47 o 
  -4   6   3     6534.32     6306.46    166.82 o 
  -2   6   3     9091.89     8917.71    215.50 o 
   0   6   3     1771.96     1858.20     46.90 o 
   2   6   3     7504.70     7504.09    159.63 o 
   4   6   3     1841.98     1880.17     48.77 o 
   6   6   3      108.12       75.66     12.52 o 
   8   6   3      333.13      227.42     33.42 o 
  10   6   3      183.84      180.77     45.11 o 
  12   6   3     2845.26     2532.57    178.89 o 
  14   6   3      929.69      894.23    103.14 o 
  16   6   3       21.12       13.36     50.26 o 
  18   6   3     3512.30     3706.13    357.70 o 
  20   6   3      375.61      335.46    137.58 o 
 -21   7   3       35.91       85.52    139.38 o 
 -19   7   3      262.20      267.84     99.50 o 
 -17   7   3      122.02      135.10     88.80 o 
 -15   7   3      830.67      725.74     87.19 o 
 -13   7   3     1719.35     1787.78     79.32 o 
 -11   7   3      786.61      759.68     55.97 o 
  -9   7   3      125.59      124.85     34.65 o 
  -7   7   3     2850.52     2808.13    104.01 o 
  -5   7   3        0.00       11.17     31.70 o 
  -3   7   3      549.54      627.21     23.73 o 
  -1   7   3     4054.34     3954.57    127.43 o 
   1   7   3     4245.68     4300.73    136.60 o 
   3   7   3      504.68      536.93     38.31 o 
   5   7   3      188.36      133.80     31.83 o 
   7   7   3     1123.07     1122.97     96.09 o 
   9   7   3      476.09      451.68     56.87 o 
  11   7   3      126.49       68.06     60.41 o 
  13   7   3      212.68      159.37     50.04 o 
  15   7   3      712.00      682.89    144.37 o 
  17   7   3       16.05       42.21     24.49 o 
  19   7   3      138.20      117.52     79.66 o 
 -20   8   3     2308.61     2397.00    278.67 o 
 -18   8   3     2776.87     2645.11    255.54 o 
 -16   8   3      665.15      655.21     82.99 o 
 -14   8   3      678.04      628.50     32.11 o 
 -12   8   3      504.01      611.53     69.02 o 
 -10   8   3      118.35      133.34     24.40 o 
  -8   8   3     1166.57     1110.21     46.13 o 
  -6   8   3       81.39       42.89     15.61 o 
  -4   8   3    10292.33     9980.59    454.82 o 
  -2   8   3     6276.43     6865.75    250.55 o 
   0   8   3      990.02      791.98     57.37 o 
   2   8   3      488.50      508.63     43.86 o 
   4   8   3        0.17        8.48      8.53 o 
   6   8   3     1728.93     1744.22     65.84 o 
   8   8   3       17.52       39.43     19.20 o 
  10   8   3      903.02     1104.90    155.23 o 
  12   8   3      749.00      716.20    124.27 o 
  14   8   3      833.77     1015.69    128.10 o 
  16   8   3       68.99       67.52     27.23 o 
 -17   9   3      224.52      220.53     69.75 o 
 -15   9   3      976.16     1003.32     72.13 o 
 -13   9   3       24.52        7.94     27.44 o 
 -11   9   3        5.13       -1.81     15.17 o 
  -9   9   3       16.93       21.98     12.47 o 
  -7   9   3      657.23      738.24     53.33 o 
  -5   9   3       81.33       76.95     28.81 o 
  -3   9   3       12.82       14.65     19.78 o 
  -1   9   3        0.03       27.60     13.04 o 
   1   9   3     1039.12      889.96     64.86 o 
   3   9   3     1798.00     1910.50    119.99 o 
   5   9   3       14.91        8.38     13.68 o 
   7   9   3      112.21       91.42     28.57 o 
   9   9   3      115.06       67.88     30.16 o 
  11   9   3      305.00      319.13     71.33 o 
  13   9   3       31.50       39.61     52.14 o 
 -12  10   3       18.22       14.10     25.35 o 
 -10  10   3       11.26       -3.39     22.39 o 
  -8  10   3       42.82       67.13     25.55 o 
  -6  10   3      172.60      122.32     40.24 o 
  -4  10   3        7.87       31.20     16.44 o 
  -2  10   3      376.76      296.43    112.04 o 
   0  10   3      146.84      126.87     49.96 o 
   2  10   3      176.90      145.26     40.76 o 
   4  10   3      119.91      109.72     32.58 o 
   6  10   3      144.33      102.69     38.07 o 
   8  10   3        8.54       36.45     17.51 o 
 -28   0   4     1092.97     1144.64    117.04 o 
 -26   0   4     1258.28     1323.54    179.48 o 
 -24   0   4       99.21      232.54    145.08 o 
 -22   0   4     8623.18     8830.40    521.26 o 
 -20   0   4     1324.93     1222.10    200.94 o 
 -18   0   4     3705.22     3650.49    210.86 o 
 -16   0   4     6790.49     7137.66    278.13 o 
 -14   0   4      207.70      201.30     65.19 o 
 -12   0   4      862.05      792.23     60.77 o 
 -10   0   4    48925.61    45767.75   1312.64 o 
  -8   0   4    38082.75    37655.34    703.48 o 
  -6   0   4     2355.94     2197.35     33.08 o 
  -4   0   4     5024.59     4959.21     76.02 o 
  -2   0   4      287.00      276.25     11.45 o 
   0   0   4    24678.93    22109.41    501.67 o 
   2   0   4    38934.31    35111.30    563.44 o 
   4   0   4        4.75       30.65      9.42 o 
   6   0   4     8636.79     8807.57    324.46 o 
   8   0   4      562.59      462.18     49.87 o 
  10   0   4      535.03      637.53     65.51 o 
  12   0   4     6729.11     7634.62    401.52 o 
  14   0   4     2632.67     2478.75    116.46 o 
  16   0   4     4843.37     5002.50    286.04 o 
  18   0   4      968.15     1247.74     86.02 o 
  20   0   4      623.99      645.37    115.30 o 
  22   0   4      971.65      899.10    112.43 o 
  24   0   4     1543.53     1403.16    125.28 o 
 -27   1   4      190.70      152.86     40.18 o 
 -25   1   4      218.45      216.48     49.69 o 
 -23   1   4      109.35      122.34     37.38 o 
 -21   1   4       30.20       33.97     25.90 o 
 -19   1   4      773.49      719.87     47.11 o 
 -17   1   4      217.54      230.02     40.80 o 
 -15   1   4      689.11      813.92     98.83 o 
 -13   1   4    10685.18    10706.42    337.54 o 
 -11   1   4      848.16      749.47     36.96 o 
  -9   1   4     8256.42     8252.58    105.06 o 
  -7   1   4     1454.37     1299.89     19.03 o 
  -5   1   4     1997.01     2145.76     55.19 o 
  -3   1   4     5979.05     6077.66    112.57 o 
  -1   1   4      208.32      228.01      7.34 o 
   1   1   4     1735.46     1761.18     33.60 o 
   3   1   4     7081.20     6928.56     86.15 o 
   5   1   4     6300.30     6747.21    124.23 o 
   7   1   4     1810.44     1894.19     54.34 o 
   9   1   4     1939.63     2234.84     65.32 o 
  11   1   4      655.77      748.50     79.98 o 
  13   1   4     6042.68     5950.06    188.82 o 
  15   1   4      462.16      418.48     22.34 o 
  17   1   4      542.09      484.53     51.78 o 
  19   1   4        3.36       22.55      9.14 o 
  21   1   4       50.48       46.72     11.55 o 
  23   1   4      532.99      567.93     77.41 o 
 -28   2   4      147.84      147.30     54.77 o 
 -26   2   4      751.51      687.41     63.99 o 
 -24   2   4        6.29       26.45     30.46 o 
 -22   2   4     1124.43     1233.38     94.44 o 
 -20   2   4        0.00      -17.05     34.80 o 
 -18   2   4     2325.23     2171.10    100.76 o 
 -16   2   4     1664.86     1668.48     82.24 o 
 -14   2   4     1226.84     1243.48    116.33 o 
 -12   2   4      299.07      329.12     29.53 o 
 -10   2   4     5503.69     5736.48    137.41 o 
  -8   2   4      833.44      731.60     14.50 o 
  -6   2   4     8028.79     8095.17    122.16 o 
  -4   2   4     2216.81     2290.20     25.82 o 
  -2   2   4      130.29      142.13      6.51 o 
   0   2   4    26278.18    24867.46    253.24 o 
   2   2   4     1012.97      949.70     17.86 o 
   4   2   4        0.39       32.03      5.81 o 
   6   2   4     3434.16     3342.81     95.01 o 
   8   2   4       13.63       13.39     14.67 o 
  10   2   4      132.66      170.14     23.56 o 
  12   2   4     3046.46     3077.74    111.28 o 
  14   2   4     1484.42     1528.68     62.93 o 
  16   2   4     1817.52     1783.90     43.98 o 
  18   2   4      406.54      329.03     47.18 o 
  20   2   4     1027.66      995.87     38.02 o 
  22   2   4       57.97       62.05     24.10 o 
  24   2   4      928.04      877.71    100.67 o 
 -27   3   4      288.70      174.64     58.61 o 
 -25   3   4       48.70       95.20     44.77 o 
 -23   3   4     2201.13     2256.49    148.17 o 
 -21   3   4     1628.39     1650.05    106.05 o 
 -19   3   4     1043.52      933.56     84.16 o 
 -17   3   4       45.55       42.38     13.52 o 
 -15   3   4     2651.00     2518.58     85.67 o 
 -13   3   4     2373.33     1977.50     55.19 o 
 -11   3   4       57.11       48.44     10.83 o 
  -9   3   4     1591.97     1520.51     43.36 o 
  -7   3   4     4774.86     4847.27    134.99 o 
  -5   3   4      181.22      143.86     22.87 o 
  -3   3   4      791.75      781.13     21.98 o 
  -1   3   4      108.98      173.44      9.18 o 
   1   3   4     1521.38     1284.13     23.17 o 
   3   3   4    19918.91    17902.94    491.23 o 
   5   3   4    11110.85    11717.04    322.08 o 
   7   3   4    11353.63    11330.96    320.46 o 
   9   3   4      261.21      335.74     34.67 o 
  11   3   4     6514.46     6276.09    243.56 o 
  13   3   4        8.57       24.37      9.46 o 
  15   3   4     1569.07     1312.51    142.05 o 
  17   3   4     2553.74     2471.98     85.72 o 
  19   3   4      321.76      302.23     60.50 o 
  21   3   4     1480.81     1603.83    134.14 o 
  23   3   4       13.97       29.43     15.04 o 
 -26   4   4      687.77      558.82    191.88 o 
 -24   4   4      119.97      193.91    199.98 o 
 -22   4   4     1598.99     1717.99    126.23 o 
 -20   4   4       42.53       19.64     29.74 o 
 -18   4   4      105.73       33.28     50.37 o 
 -16   4   4     2292.59     2356.27     99.56 o 
 -14   4   4     1021.51     1070.08     42.75 o 
 -12   4   4      930.90      915.88     82.48 o 
 -10   4   4        2.23       11.36      7.99 o 
  -8   4   4     7520.81     7602.04    111.70 o 
  -6   4   4      840.29      928.94     42.18 o 
  -4   4   4     5661.01     6061.32    148.20 o 
  -2   4   4     4469.06     4746.28     94.22 o 
   0   4   4      529.44      617.11     30.96 o 
   2   4   4     4349.85     4210.34    100.66 o 
   4   4   4    15839.42    14879.89    251.88 o 
   6   4   4     7126.05     6337.64    148.02 o 
   8   4   4      667.05      559.01     57.26 o 
  10   4   4     1299.07     1264.88     64.78 o 
  12   4   4       74.23       74.74     11.86 o 
  14   4   4      100.81       88.11     12.89 o 
  16   4   4     2236.51     2114.93    139.53 o 
  18   4   4        4.73       11.65     10.10 o 
  20   4   4      251.21      287.33     73.27 o 
  22   4   4       83.96       59.05     34.32 o 
 -25   5   4     1044.74     1164.95    137.77 o 
 -23   5   4      603.45      707.92    130.14 o 
 -21   5   4      171.08      174.65     74.74 o 
 -19   5   4     1229.66     1241.17    145.08 o 
 -17   5   4      731.93      700.25     72.69 o 
 -15   5   4      898.60      903.08    100.37 o 
 -13   5   4     4429.64     4410.02    119.90 o 
 -11   5   4       25.31       21.02     19.83 o 
  -9   5   4    16103.52    16252.55    364.51 o 
  -7   5   4     2259.14     2217.49     64.42 o 
  -5   5   4     1948.09     1963.55     34.25 o 
  -3   5   4     1581.25     1647.51     47.66 o 
  -1   5   4      915.28      847.17     33.94 o 
   1   5   4     2160.38     2247.95     75.67 o 
   3   5   4     5104.80     5042.01    109.12 o 
   5   5   4     2167.10     2147.15     61.82 o 
   7   5   4      842.10      776.17     58.85 o 
   9   5   4       12.48       55.02     17.37 o 
  11   5   4     2770.52     2827.33    168.40 o 
  13   5   4      501.75      560.83    101.63 o 
  15   5   4     1073.31     1030.47     81.20 o 
  17   5   4      600.32      585.44    139.18 o 
  19   5   4     1063.99     1120.86    118.32 o 
  21   5   4       23.79      -33.29     33.29 o 
 -24   6   4       17.08       10.02     85.17 o 
 -22   6   4        9.84       38.19     44.10 o 
 -20   6   4      675.75      519.09    151.95 o 
 -18   6   4      118.96      120.60     71.25 o 
 -16   6   4      378.78      308.00     82.64 o 
 -14   6   4       51.60        5.35     29.01 o 
 -12   6   4        0.43       12.74     18.12 o 
 -10   6   4     2233.03     2058.87     73.53 o 
  -8   6   4     2509.97     2374.91     71.07 o 
  -6   6   4     2565.21     2730.66     77.51 o 
  -4   6   4     2258.35     2200.62     65.24 o 
  -2   6   4        3.42       12.90     17.52 o 
   0   6   4      177.63      225.35     23.76 o 
   2   6   4      430.46      448.42     34.39 o 
   4   6   4       41.60       46.10      9.75 o 
   6   6   4      182.15      147.64     20.04 o 
   8   6   4      193.59      196.52     67.94 o 
  10   6   4      495.06      485.54     81.03 o 
  12   6   4      796.25      674.72    103.67 o 
  14   6   4      136.15       86.29     23.13 o 
  16   6   4       73.36       81.39     26.69 o 
  18   6   4        9.31       26.81     25.34 o 
  20   6   4       26.84       46.38     26.34 o 
 -21   7   4      958.05      883.58    240.08 o 
 -19   7   4       55.32      -12.28    102.13 o 
 -17   7   4      247.08      225.03     81.23 o 
 -15   7   4      232.60      235.74     60.18 o 
 -13   7   4        9.59       32.20     22.27 o 
 -11   7   4    10085.78    10071.22    555.59 o 
  -9   7   4    20006.52    20536.73    471.19 o 
  -7   7   4     1218.19     1350.58     63.44 o 
  -5   7   4     3649.53     3642.50    132.45 o 
  -3   7   4      223.82      171.10     25.17 o 
  -1   7   4     1804.63     1846.52     65.88 o 
   1   7   4      427.00      419.57     37.56 o 
   3   7   4      530.98      489.00     37.57 o 
   5   7   4     1891.59     1840.11     42.12 o 
   7   7   4     1672.21     1503.34     76.19 o 
   9   7   4        0.19       13.66     16.56 o 
  11   7   4     3348.79     3328.40    268.20 o 
  13   7   4       17.95       19.83     32.66 o 
  15   7   4     1821.48     2182.19    248.86 o 
  17   7   4     1824.46     2020.12    159.45 o 
 -20   8   4      912.52      940.99    126.46 o 
 -18   8   4        9.45        5.43     22.26 o 
 -16   8   4      237.27      176.86     54.79 o 
 -14   8   4     1730.04     1726.98     67.82 o 
 -12   8   4      123.09      119.17     47.90 o 
 -10   8   4        1.42       15.93     20.10 o 
  -8   8   4     1707.84     1717.24     65.73 o 
  -6   8   4      448.93      364.11     40.87 o 
  -4   8   4        7.53       11.40      8.22 o 
  -2   8   4     1482.17     1481.64     58.22 o 
   0   8   4      810.57      777.96     66.49 o 
   2   8   4       27.61       41.05     10.67 o 
   4   8   4       15.26       11.39      9.80 o 
   6   8   4      637.65      631.50    111.43 o 
   8   8   4      555.89      464.59     98.78 o 
  10   8   4      491.94      441.09    140.54 o 
  12   8   4       67.95       86.74     43.27 o 
  14   8   4       82.93       29.66     52.88 o 
 -17   9   4      523.42      567.32     78.47 o 
 -15   9   4        1.94       27.28     19.22 o 
 -13   9   4        3.78       26.97     12.33 o 
 -11   9   4      589.05      452.70     99.17 o 
  -9   9   4      675.57      696.13     29.46 o 
  -7   9   4      209.98      191.81     63.57 o 
  -5   9   4      622.38      707.37     54.10 o 
  -3   9   4       66.08       74.57     21.53 o 
  -1   9   4      689.05      766.84     90.22 o 
   1   9   4       31.03       40.85     19.00 o 
   3   9   4      143.34       91.80     23.67 o 
   5   9   4      293.17      201.13     53.71 o 
   7   9   4     2005.28     2127.78    228.03 o 
   9   9   4     1404.10     1415.14    109.33 o 
  11   9   4      449.11      239.52    100.42 o 
 -12  10   4      625.54      671.55     92.78 o 
 -10  10   4      234.42      261.17     99.93 o 
  -8  10   4       14.86       47.64     47.20 o 
  -6  10   4        6.63       23.82     18.26 o 
  -4  10   4      554.23      506.85     96.29 o 
  -2  10   4      189.06      124.48     49.06 o 
   0  10   4      128.48       90.12     31.49 o 
   2  10   4     1674.38     2069.02    160.30 o 
   4  10   4     3071.19     3568.39    313.84 o 
   6  10   4     1087.58     1297.58     93.46 o 
   8  10   4      414.95      427.44     70.99 o 
 -29   1   5      241.18      216.76     70.49 o 
 -27   1   5      634.98      510.30     98.43 o 
 -25   1   5     1382.61     1311.96     79.70 o 
 -23   1   5       38.27       27.73     36.34 o 
 -21   1   5      200.72      216.43     32.79 o 
 -19   1   5     1414.93     1098.13     65.02 o 
 -17   1   5     5681.59     5493.70    260.14 o 
 -15   1   5    26319.09    27403.83    974.60 o 
 -13   1   5     2541.03     2956.87     97.52 o 
 -11   1   5      134.89      212.45     24.76 o 
  -9   1   5     1370.11     1309.91     32.17 o 
  -7   1   5    20784.49    19954.06    381.36 o 
  -5   1   5    11525.23    12014.05    165.02 o 
  -3   1   5     5065.87     4113.46     98.19 o 
  -1   1   5     2318.01     2244.64     28.77 o 
   1   1   5      528.21      372.83      9.07 o 
   3   1   5    13970.85    15350.07    150.35 o 
   5   1   5     1247.26     1247.09     61.41 o 
   7   1   5     2878.21     3044.71    102.07 o 
   9   1   5    13018.38    12172.86    559.71 o 
  11   1   5     1276.49     1184.28    106.30 o 
  13   1   5     2906.79     3057.14    173.46 o 
  15   1   5        4.27       22.53      9.52 o 
  17   1   5     3068.32     3713.52    163.32 o 
  19   1   5      794.07      935.45     65.67 o 
  21   1   5      409.89      438.87     57.56 o 
  23   1   5      212.90      112.37     41.86 o 
 -28   2   5      410.21      393.14    113.54 o 
 -26   2   5        7.86       29.04     22.41 o 
 -24   2   5      196.37      254.59     58.87 o 
 -22   2   5      182.06      159.90     43.38 o 
 -20   2   5      135.13       81.59     32.77 o 
 -18   2   5      172.42      183.87     46.26 o 
 -16   2   5      458.04      489.00     68.71 o 
 -14   2   5     3774.37     3492.42    133.63 o 
 -12   2   5     7059.74     7267.47    124.64 o 
 -10   2   5    11057.76    11174.06    263.54 o 
  -8   2   5     2543.42     3068.49     44.17 o 
  -6   2   5    14686.72    15446.19    356.68 o 
  -4   2   5    11377.22    11976.22    123.63 o 
  -2   2   5      180.76      283.91      7.68 o 
   0   2   5     6185.15     6244.97    157.06 o 
   2   2   5    19568.59    20528.71    259.89 o 
   4   2   5    17866.21    18464.16    619.92 o 
   6   2   5     6367.52     5805.77    160.89 o 
   8   2   5       87.79      131.55     16.49 o 
  10   2   5     6444.84     6919.92    221.04 o 
  12   2   5       46.87       63.47     16.27 o 
  14   2   5     2612.29     2494.40    101.92 o 
  16   2   5      380.99      419.78     42.86 o 
  18   2   5        2.53        9.52      9.20 o 
  20   2   5      120.60      120.74     28.09 o 
  22   2   5      480.63      374.97    140.30 o 
 -27   3   5      318.62      395.84    104.10 o 
 -25   3   5      289.38      284.93     75.28 o 
 -23   3   5      529.95      557.07    103.46 o 
 -21   3   5       17.28       22.70     21.38 o 
 -19   3   5      530.78      490.76     83.64 o 
 -17   3   5       32.67       70.46     22.12 o 
 -15   3   5      709.86      810.14     79.00 o 
 -13   3   5     2431.78     2399.77     60.68 o 
 -11   3   5      226.06      230.97     19.61 o 
  -9   3   5        0.07       14.14     13.73 o 
  -7   3   5    23641.98    24167.57    606.98 o 
  -5   3   5      373.99      456.87     22.50 o 
  -3   3   5      288.57      227.71     13.06 o 
  -1   3   5     4816.57     4757.40     69.24 o 
   1   3   5      839.64      978.68     40.97 o 
   3   3   5       48.65       31.49     11.54 o 
   5   3   5     4278.63     4618.29    202.55 o 
   7   3   5     1509.02     1305.79    123.49 o 
   9   3   5     4303.00     4418.87    231.20 o 
  11   3   5      492.19      490.46     40.54 o 
  13   3   5      244.54      252.00     47.61 o 
  15   3   5     2232.52     2228.06     99.99 o 
  17   3   5     1923.17     2085.41    119.35 o 
  19   3   5        0.16       -6.16     13.49 o 
  21   3   5      557.38      534.21     66.98 o 
 -26   4   5       93.10      156.69    156.33 o 
 -24   4   5      117.85       88.92     37.86 o 
 -22   4   5     1715.88     1685.61    139.52 o 
 -20   4   5      567.68      509.40     82.48 o 
 -18   4   5     1628.77     1441.63    104.05 o 
 -16   4   5     3617.94     3447.12    135.06 o 
 -14   4   5       55.13       45.67     30.02 o 
 -12   4   5     6521.49     6559.33    174.94 o 
 -10   4   5       95.27      112.86     17.13 o 
  -8   4   5      672.40      667.69     30.38 o 
  -6   4   5     7568.19     8102.29    179.04 o 
  -4   4   5      736.13      880.45     40.88 o 
  -2   4   5     8163.55     8190.82    208.32 o 
   0   4   5        5.80       10.01      9.40 o 
   2   4   5     8834.03     9085.45    199.30 o 
   4   4   5     9917.44    10210.84    444.50 o 
   6   4   5     4175.61     4225.78    162.32 o 
   8   4   5      129.33      144.66     23.75 o 
  10   4   5     2491.96     2647.25    121.69 o 
  12   4   5      260.14      289.90     34.31 o 
  14   4   5     2484.41     2620.82    134.60 o 
  16   4   5      570.39      431.80     84.82 o 
  18   4   5      205.04      177.69     46.73 o 
  20   4   5       90.37       44.16     20.41 o 
 -25   5   5      199.21      170.50     95.79 o 
 -23   5   5       72.37      121.39     89.08 o 
 -21   5   5      133.32      133.08     70.92 o 
 -19   5   5        4.23       20.48    106.90 o 
 -17   5   5     3187.31     3225.49    281.84 o 
 -15   5   5     4083.71     4221.30    158.52 o 
 -13   5   5     2297.61     2305.60     90.05 o 
 -11   5   5      682.04      679.87     41.24 o 
  -9   5   5     1605.62     1645.70     41.41 o 
  -7   5   5        7.63        9.80      6.07 o 
  -5   5   5      534.80      533.79     45.04 o 
  -3   5   5     1329.93     1373.24     93.79 o 
  -1   5   5     3050.22     3125.84    121.77 o 
   1   5   5      941.20     1093.41     94.24 o 
   3   5   5     1125.08     1057.75     80.08 o 
   5   5   5     8653.45     9375.20    301.03 o 
   7   5   5     3737.10     3627.61    149.76 o 
   9   5   5     1162.96     1093.51     94.30 o 
  11   5   5      974.05      954.91    128.02 o 
  13   5   5      376.20      286.11     63.83 o 
  15   5   5      106.30       50.04     31.52 o 
  17   5   5       98.23       62.96     65.97 o 
  19   5   5     1327.78     1406.37    169.31 o 
 -24   6   5     2606.98     2845.63    319.38 o 
 -22   6   5       23.62       28.75     36.29 o 
 -20   6   5     2062.22     2139.48    111.84 o 
 -18   6   5       92.62       65.19     64.83 o 
 -16   6   5     4826.19     5021.35    196.48 o 
 -14   6   5      143.57      138.89     27.99 o 
 -12   6   5      761.75      668.69     55.36 o 
 -10   6   5     1079.03      929.75     30.46 o 
  -8   6   5    18733.53    20307.75    524.51 o 
  -6   6   5      439.39      477.55     41.55 o 
  -4   6   5     5679.25     5597.55    146.20 o 
  -2   6   5      827.76      811.74     56.54 o 
   0   6   5     4098.88     4099.78    109.53 o 
   2   6   5     6799.97     6340.84    185.84 o 
   4   6   5        1.81        1.32     16.59 o 
   6   6   5     2052.94     2133.72    109.20 o 
   8   6   5     1514.11     1570.98    373.74 o 
  10   6   5      829.49      777.40     89.46 o 
  12   6   5        0.16       -3.48     14.21 o 
  14   6   5        4.22       -3.92     48.28 o 
  16   6   5     2357.51     2507.52    241.50 o 
  18   6   5     2559.59     3141.56    241.07 o 
 -21   7   5       51.75       67.58     76.58 o 
 -19   7   5       11.38      -13.50     38.09 o 
 -17   7   5        4.10      -26.91     26.91 o 
 -15   7   5      232.02      201.21     48.02 o 
 -13   7   5     1120.22     1261.75     52.72 o 
 -11   7   5       70.59       74.34     24.39 o 
  -9   7   5     2783.39     2710.07     53.78 o 
  -7   7   5       24.28       15.32     13.00 o 
  -5   7   5       76.54       65.62     16.04 o 
  -3   7   5      723.72      697.29     51.08 o 
  -1   7   5     1811.63     1954.85     88.15 o 
   1   7   5      765.61      813.45     57.85 o 
   3   7   5      457.23      407.67     33.89 o 
   5   7   5      765.39      751.12     73.19 o 
   7   7   5       61.46       85.67     28.07 o 
   9   7   5      217.28      244.69     62.19 o 
  11   7   5       17.67       14.78     58.80 o 
  13   7   5      487.69      313.44    101.65 o 
  15   7   5       17.41       20.88     26.69 o 
  17   7   5     1474.78     1497.55    183.25 o 
 -20   8   5      313.57       42.57    189.27 o 
 -18   8   5        8.41       33.64     19.50 o 
 -16   8   5     6163.66     5973.72    542.39 o 
 -14   8   5     3328.86     3299.64     89.37 o 
 -12   8   5       94.36      139.29     45.53 o 
 -10   8   5     1290.41     1481.07    102.64 o 
  -8   8   5      435.20      443.70     65.40 o 
  -6   8   5      984.59     1201.37     69.15 o 
  -4   8   5      710.09      697.61     57.49 o 
  -2   8   5       44.91       56.66     16.68 o 
   0   8   5     5792.40     5841.36    187.22 o 
   2   8   5      863.60      807.38     71.51 o 
   4   8   5      700.90      511.71     86.62 o 
   6   8   5      599.55      759.10     86.95 o 
   8   8   5       10.88       29.81     32.66 o 
  10   8   5     2129.10     2302.70    299.91 o 
  12   8   5       51.92       45.00     31.06 o 
  14   8   5      163.07      111.14     38.46 o 
 -17   9   5       54.63       78.84     31.85 o 
 -15   9   5       88.88       65.99     31.36 o 
 -13   9   5     1102.84     1131.75     79.69 o 
 -11   9   5     1046.51     1087.77     78.46 o 
  -9   9   5      449.28      319.28     72.79 o 
  -7   9   5      727.03      737.04     51.75 o 
  -5   9   5       68.32       32.28     17.53 o 
  -3   9   5      288.19      323.83     74.17 o 
  -1   9   5      447.46      396.86    103.70 o 
   1   9   5       12.28       15.44     11.75 o 
   3   9   5      296.68      245.73     63.05 o 
   5   9   5     1142.88     1137.49    122.90 o 
   7   9   5     1222.55     1211.68    127.56 o 
   9   9   5      609.71      587.66    180.92 o 
  11   9   5        0.26        7.69     76.21 o 
 -12  10   5        0.27       -7.67     42.78 o 
 -10  10   5        1.90        9.79     13.22 o 
  -8  10   5       29.42       49.64     25.58 o 
  -6  10   5       30.27       42.06     20.75 o 
  -4  10   5      314.73      200.63     61.20 o 
  -2  10   5       12.09       13.11     14.11 o 
   0  10   5       14.41       15.49     16.64 o 
   2  10   5     1056.61     1169.06     89.58 o 
   4  10   5      102.35      114.90     42.16 o 
   6  10   5      108.85       67.67     22.22 o 
 -28   0   6        7.06       23.75     37.99 o 
 -26   0   6       78.81       35.01     27.23 o 
 -24   0   6      603.32      412.06    201.72 o 
 -22   0   6     2973.60     2782.22    256.49 o 
 -20   0   6     2092.48     2121.86    156.31 o 
 -18   0   6    13729.65    13754.15    621.18 o 
 -16   0   6      643.92      577.18     76.38 o 
 -14   0   6    49288.76    50867.70   5582.52 o 
 -12   0   6    34181.34    34527.91   1630.21 o 
 -10   0   6    11378.55    13727.34    488.00 o 
  -8   0   6      888.06      817.74     42.82 o 
  -6   0   6     3898.20     3946.12     66.43 o 
  -4   0   6     3600.52     3737.08     67.15 o 
  -2   0   6    43958.12    43978.74   1711.09 o 
   0   0   6      119.63      141.18     20.93 o 
   2   0   6     2978.32     3361.15     63.19 o 
   4   0   6      494.95      887.11     70.06 o 
   6   0   6        6.68       31.19     11.89 o 
   8   0   6      440.07      513.66     82.44 o 
  10   0   6    19337.60    17548.02   2147.02 o 
  12   0   6     4771.93     5306.09    290.46 o 
  14   0   6        2.32        5.02     12.81 o 
  16   0   6       36.87       36.37     15.27 o 
  18   0   6      836.56      995.79     87.23 o 
  20   0   6     1481.70     1625.85    212.49 o 
  22   0   6      664.59      917.40     91.56 o 
 -29   1   6       15.82       61.27     42.91 o 
 -27   1   6       61.10       37.73     68.26 o 
 -25   1   6     1094.75     1042.68     57.03 o 
 -23   1   6        0.94       15.83     35.81 o 
 -21   1   6       43.69       44.74     23.18 o 
 -19   1   6     2091.11     2009.74     95.98 o 
 -17   1   6      872.70      930.75     93.89 o 
 -15   1   6     1092.35     1102.67    104.50 o 
 -13   1   6       16.92       42.79     19.00 o 
 -11   1   6      578.22      529.46     32.50 o 
  -9   1   6     1725.82     1703.69     47.04 o 
  -7   1   6    15738.94    16391.25    388.12 o 
  -5   1   6      196.97      168.17      6.85 o 
  -3   1   6        9.45       22.88      4.83 o 
  -1   1   6     4780.46     5466.77     64.65 o 
   1   1   6       92.41      102.14     15.73 o 
   3   1   6      715.21      911.48     51.82 o 
   5   1   6      499.49      554.69     35.33 o 
   7   1   6     3123.79     2765.51    154.86 o 
   9   1   6      901.82      832.51     81.24 o 
  11   1   6        0.11       21.91      9.53 o 
  13   1   6       85.04       71.77     19.69 o 
  15   1   6     1666.40     1608.29     68.80 o 
  17   1   6     1187.70     1205.58     75.19 o 
  19   1   6       24.71       17.77      7.61 o 
  21   1   6       21.39       20.18      9.40 o 
 -28   2   6        9.36       16.56     38.27 o 
 -26   2   6      473.14      503.23     87.25 o 
 -24   2   6     1478.96     1368.09    102.71 o 
 -22   2   6      724.34      699.60     87.90 o 
 -20   2   6       11.26      -32.77     37.40 o 
 -18   2   6     5247.61     4946.98    201.71 o 
 -16   2   6       60.42       66.61     28.84 o 
 -14   2   6     4995.73     4867.25    145.98 o 
 -12   2   6     1684.79     1704.05     63.89 o 
 -10   2   6      376.46      352.96     21.80 o 
  -8   2   6      667.18      786.01     41.46 o 
  -6   2   6      209.25      239.00      9.02 o 
  -4   2   6     5875.88     5696.83     91.36 o 
  -2   2   6    24034.14    24962.19    431.62 o 
   0   2   6     3841.75     4049.33     72.60 o 
   2   2   6     2294.01     2234.84     63.25 o 
   4   2   6     7266.88     8265.41    276.91 o 
   6   2   6      154.83      186.17     24.96 o 
   8   2   6     1736.67     1708.23     50.07 o 
  10   2   6     1936.06     1930.83     63.46 o 
  12   2   6       18.56        6.17      7.72 o 
  14   2   6      721.74      698.44     49.70 o 
  16   2   6      312.31      275.31     33.04 o 
  18   2   6      112.42       93.26     16.33 o 
  20   2   6     2388.85     2432.27    190.05 o 
  22   2   6       95.77       72.34     20.14 o 
 -27   3   6     1816.77     2079.66    139.31 o 
 -25   3   6      165.12      165.29     88.42 o 
 -23   3   6       48.72       40.69     33.87 o 
 -21   3   6        8.90        6.84     24.00 o 
 -19   3   6     1147.14     1167.05     91.47 o 
 -17   3   6     4949.23     4993.73    203.77 o 
 -15   3   6      785.59      805.47     95.82 o 
 -13   3   6      547.14      475.86     55.95 o 
 -11   3   6      847.93      971.69     50.02 o 
  -9   3   6       42.24      104.85     18.09 o 
  -7   3   6     6299.13     6376.27    163.78 o 
  -5   3   6      777.35      753.72     40.57 o 
  -3   3   6     3897.47     4116.29    114.30 o 
  -1   3   6    11644.64    11740.12    322.54 o 
   1   3   6     1421.75     1431.55     47.32 o 
   3   3   6     8809.56     8490.76    354.75 o 
   5   3   6      399.31      349.13     41.93 o 
   7   3   6    12201.71    11193.27    362.95 o 
   9   3   6      535.06      524.50     49.34 o 
  11   3   6     4000.01     4086.47    160.01 o 
  13   3   6       15.54       20.50      8.89 o 
  15   3   6      299.66      319.44     40.33 o 
  17   3   6      223.91      208.51     48.60 o 
  19   3   6      182.77       93.36     28.05 o 
  21   3   6      305.43      180.58     53.65 o 
 -26   4   6      872.41      987.69    150.41 o 
 -24   4   6     1071.85     1247.43    195.30 o 
 -22   4   6      842.45      770.81     62.13 o 
 -20   4   6     1476.72     1294.09     56.43 o 
 -18   4   6        3.83       11.76     24.40 o 
 -16   4   6      798.12      805.56     31.94 o 
 -14   4   6        0.07       14.14     12.67 o 
 -12   4   6     1687.62     1753.80     54.77 o 
 -10   4   6     3417.61     3732.72     79.14 o 
  -8   4   6       18.44       22.61     28.73 o 
  -6   4   6      247.12      246.75     22.00 o 
  -4   4   6        6.32       12.34     18.84 o 
  -2   4   6     2025.78     1921.40     51.28 o 
   0   4   6    10629.85    10034.69    190.64 o 
   2   4   6     2104.84     2032.52     75.07 o 
   4   4   6      106.92      102.42     18.63 o 
   6   4   6     2508.34     2398.31     79.57 o 
   8   4   6     1916.25     1919.01    119.62 o 
  10   4   6       13.15       32.47     28.28 o 
  12   4   6      502.21      581.34     68.74 o 
  14   4   6       27.46       21.41     14.40 o 
  16   4   6      531.32      597.66     47.68 o 
  18   4   6      168.50       72.29     35.17 o 
  20   4   6       67.99       56.08     21.54 o 
 -25   5   6      890.51      867.02    220.19 o 
 -23   5   6      227.59      189.61     79.18 o 
 -21   5   6      287.13      142.29     81.91 o 
 -19   5   6     1244.15     1118.00     90.77 o 
 -17   5   6      117.59       90.06     24.73 o 
 -15   5   6     2356.56     2453.94    102.32 o 
 -13   5   6     1373.00     1282.82     44.40 o 
 -11   5   6     1156.56     1173.54     35.21 o 
  -9   5   6     8565.81     8970.18    217.39 o 
  -7   5   6     1344.42     1473.46     60.28 o 
  -5   5   6     2340.49     2097.27     49.68 o 
  -3   5   6        7.82       23.88     15.53 o 
  -1   5   6     1013.47      992.19     96.36 o 
   1   5   6     1063.51      868.12     72.43 o 
   3   5   6        4.11       30.26     30.17 o 
   5   5   6       19.09       41.36     18.92 o 
   7   5   6     8025.48     7450.57    565.00 o 
   9   5   6     2477.37     2538.18    157.24 o 
  11   5   6      625.73      690.33     85.20 o 
  13   5   6      868.96      722.60    145.47 o 
  15   5   6     1831.37     1890.31    119.40 o 
  17   5   6      488.69      385.32    135.03 o 
  19   5   6       65.15       87.32     48.23 o 
 -24   6   6        0.06      -58.84     81.45 o 
 -22   6   6      129.41       72.32     59.69 o 
 -20   6   6      269.28      168.43    105.15 o 
 -18   6   6       35.35       57.85     31.57 o 
 -16   6   6     1748.93     1831.30    140.08 o 
 -14   6   6      465.54      449.44     49.55 o 
 -12   6   6     2608.02     2726.19    112.23 o 
 -10   6   6      219.23      205.04     35.62 o 
  -8   6   6       35.14       14.56     10.83 o 
  -6   6   6      420.04      479.51     42.18 o 
  -4   6   6      212.95      225.82     24.92 o 
  -2   6   6      880.37      960.23     49.99 o 
   0   6   6     1351.68     1358.88     63.37 o 
   2   6   6      517.92      542.62     35.79 o 
   4   6   6        0.54       22.89     25.01 o 
   6   6   6     1515.08     1862.31    224.36 o 
   8   6   6      691.92      776.59    104.24 o 
  10   6   6      898.33      823.41    129.03 o 
  12   6   6     2080.56     2341.60    178.32 o 
  14   6   6     1814.70     2152.85    281.52 o 
  16   6   6      124.13      122.91     65.05 o 
  18   6   6        0.27       18.16     20.63 o 
 -21   7   6      504.66      739.12    138.48 o 
 -19   7   6      129.61      164.04     54.21 o 
 -17   7   6       29.65       14.49     70.62 o 
 -15   7   6     3646.48     3861.02    221.47 o 
 -13   7   6     5116.16     5486.69    182.08 o 
 -11   7   6        5.32        5.51     23.55 o 
  -9   7   6      231.32      203.00     23.21 o 
  -7   7   6     5668.59     5924.20    140.66 o 
  -5   7   6     4783.14     4527.67     71.19 o 
  -3   7   6      727.86      705.78     45.81 o 
  -1   7   6     7480.40     7596.04    159.77 o 
   1   7   6        8.35       16.53      7.85 o 
   3   7   6       90.07      123.18     23.37 o 
   5   7   6      244.87      167.96     41.46 o 
   7   7   6      105.73       53.74     28.59 o 
   9   7   6     3377.90     4000.66    551.61 o 
  11   7   6     2862.36     3288.73    428.21 o 
  13   7   6      482.33      527.76     89.00 o 
  15   7   6      228.34      192.53     70.74 o 
 -20   8   6       88.65       79.13     72.18 o 
 -18   8   6       94.30       90.39     36.71 o 
 -16   8   6        5.33        4.07     36.51 o 
 -14   8   6      236.78      204.20     48.77 o 
 -12   8   6       21.30       38.47     14.99 o 
 -10   8   6      839.83      798.93     54.99 o 
  -8   8   6      406.98      441.30     74.97 o 
  -6   8   6       99.68      112.05     25.48 o 
  -4   8   6      835.23      776.86     63.36 o 
  -2   8   6        0.10       -6.82     23.20 o 
   0   8   6       54.61       29.05     12.73 o 
   2   8   6       69.29       60.59     22.91 o 
   4   8   6      280.21      319.53     57.04 o 
   6   8   6      450.38      526.76     59.30 o 
   8   8   6      931.27      811.75    132.02 o 
  10   8   6       27.77       27.47     18.40 o 
  12   8   6       75.21       90.42     43.87 o 
 -15   9   6      618.25      474.91    113.61 o 
 -13   9   6      245.13      178.37     47.67 o 
 -11   9   6       38.57       62.11     41.02 o 
  -9   9   6        4.95       26.07     12.27 o 
  -7   9   6      362.59      310.59     84.27 o 
  -5   9   6     1860.94     1837.86     88.74 o 
  -3   9   6       55.71       68.66     17.51 o 
  -1   9   6      615.18      680.38     49.83 o 
   1   9   6      220.21      201.15     55.88 o 
   3   9   6      496.66      523.96     86.40 o 
   5   9   6       56.28       36.97     23.06 o 
   7   9   6        1.34        3.70     45.16 o 
   9   9   6       17.93       15.92     21.73 o 
 -10  10   6      454.31      485.71     52.28 o 
  -8  10   6      224.20      231.91    125.33 o 
  -6  10   6        2.71       16.30     14.24 o 
  -4  10   6       60.92       41.98     15.50 o 
  -2  10   6     2481.50     2656.54    201.70 o 
   0  10   6      901.16      937.44    110.75 o 
   2  10   6      128.08       76.60     32.69 o 
   4  10   6        2.25       15.99     13.38 o 
 -29   1   7     1928.62     2087.45    195.05 o 
 -27   1   7        2.00       27.34     42.70 o 
 -25   1   7      362.64      203.82     71.66 o 
 -23   1   7     1503.64     1364.93    144.17 o 
 -21   1   7     4206.05     4270.89    101.35 o 
 -19   1   7      678.00      726.53     65.58 o 
 -17   1   7     1714.36     1681.43    131.68 o 
 -15   1   7     1063.53     1263.24    106.02 o 
 -13   1   7    12098.86    12566.15    317.54 o 
 -11   1   7    31119.67    30439.70    660.74 o 
  -9   1   7      133.50      174.88     20.84 o 
  -7   1   7     3305.99     3353.05    121.84 o 
  -5   1   7      237.35      225.73     41.24 o 
  -3   1   7     1485.99     1143.45     40.79 o 
  -1   1   7     2215.40     2228.39    100.34 o 
   1   1   7      121.82       76.10     19.16 o 
   3   1   7     5751.91     6158.76    219.63 o 
   5   1   7     6870.73     6692.57    129.34 o 
   7   1   7     1571.19     1864.73     52.68 o 
   9   1   7      352.60      360.85     44.03 o 
  11   1   7     1485.31     1403.73     58.65 o 
  13   1   7     9609.31     9942.60    302.04 o 
  15   1   7     1197.12     1295.53     55.49 o 
  17   1   7       57.30       48.46     12.00 o 
  19   1   7      492.73      313.14     74.16 o 
  21   1   7       75.89       83.31     28.30 o 
 -28   2   7     1170.42     1488.62    108.68 o 
 -26   2   7     1071.76     1039.85    129.74 o 
 -24   2   7      157.13      108.06     39.34 o 
 -22   2   7        0.16       27.66     17.84 o 
 -20   2   7      884.21      792.16     91.65 o 
 -18   2   7        5.71       36.33     35.23 o 
 -16   2   7     2044.42     2223.89    178.53 o 
 -14   2   7     1415.00     1512.71    154.22 o 
 -12   2   7     3252.10     3333.14     63.24 o 
 -10   2   7       62.82       54.33     30.99 o 
  -8   2   7     2983.84     2977.78    109.56 o 
  -6   2   7     8487.17     8963.87    396.96 o 
  -4   2   7      265.99      406.76     32.20 o 
  -2   2   7      890.94      936.13     60.47 o 
   0   2   7       49.83       95.78     19.83 o 
   2   2   7      728.54      685.19     48.23 o 
   4   2   7     2649.95     2836.14     65.73 o 
   6   2   7     2593.73     2469.84     88.12 o 
   8   2   7     9123.77     9714.83    392.75 o 
  10   2   7     4548.81     4301.59    166.45 o 
  12   2   7     2763.72     2753.64     68.32 o 
  14   2   7     1433.89     1650.97     71.29 o 
  16   2   7      129.46       81.23     15.23 o 
  18   2   7     1608.72     1657.49    163.19 o 
  20   2   7      651.11      775.34     63.26 o 
 -27   3   7      112.51       88.07     33.88 o 
 -25   3   7      849.64      983.58    129.56 o 
 -23   3   7      124.73      106.77     36.86 o 
 -21   3   7      310.14      348.62     60.26 o 
 -19   3   7     1405.47     1652.65    114.81 o 
 -17   3   7      329.15      300.59     40.08 o 
 -15   3   7       17.99       32.88     28.02 o 
 -13   3   7      443.28      466.81     53.64 o 
 -11   3   7       70.08       51.02     38.19 o 
  -9   3   7     2264.63     2386.85     52.46 o 
  -7   3   7      796.71      683.64     43.25 o 
  -5   3   7      455.16      525.78     28.24 o 
  -3   3   7     4598.21     5184.65    115.97 o 
  -1   3   7      947.96      900.33     56.74 o 
   1   3   7     3762.91     3771.70    127.38 o 
   3   3   7     1777.61     1645.96     55.01 o 
   5   3   7      548.49      534.95     70.73 o 
   7   3   7      266.66      308.12     45.82 o 
   9   3   7     1564.48     1679.80     78.45 o 
  11   3   7       11.07       23.85      9.65 o 
  13   3   7     2092.08     2274.98     96.19 o 
  15   3   7        0.60       12.55     17.62 o 
  17   3   7       55.30       59.08     17.91 o 
  19   3   7      543.68      419.00     88.10 o 
 -26   4   7      426.23      399.71    162.37 o 
 -24   4   7      548.82      448.15    180.63 o 
 -22   4   7      260.01      388.82    104.79 o 
 -20   4   7     3108.06     3080.30    138.92 o 
 -18   4   7     2447.12     2366.14     89.03 o 
 -16   4   7       95.10       70.51     28.32 o 
 -14   4   7     4159.67     3982.32    122.10 o 
 -12   4   7     5008.30     4915.26    184.90 o 
 -10   4   7       22.86       33.96     40.59 o 
  -8   4   7     2296.36     2279.07     53.46 o 
  -6   4   7      531.63      634.27     57.65 o 
  -4   4   7      173.94      144.11     24.56 o 
  -2   4   7     2232.02     2256.21     71.35 o 
   0   4   7     2697.41     2588.28     80.44 o 
   2   4   7     5389.58     5621.79    207.45 o 
   4   4   7     1936.54     2074.47    206.82 o 
   6   4   7       84.28       89.44     19.36 o 
   8   4   7     3292.65     3309.36    204.07 o 
  10   4   7      591.17      492.60     63.03 o 
  12   4   7      571.13      537.73     73.26 o 
  14   4   7     2137.07     2012.04    187.94 o 
  16   4   7       79.94       76.47     19.92 o 
  18   4   7     1014.57     1240.72    110.18 o 
 -25   5   7     1932.41     2103.49    321.77 o 
 -23   5   7      750.86      578.14    138.42 o 
 -21   5   7      261.03      250.76    104.17 o 
 -19   5   7      579.06      589.31    187.61 o 
 -17   5   7      942.22      794.79     55.81 o 
 -15   5   7       73.09       62.53      9.38 o 
 -13   5   7     9010.09     8957.88    286.34 o 
 -11   5   7     1708.00     1650.54     53.85 o 
  -9   5   7    11936.87    12037.23    310.49 o 
  -7   5   7       24.72       46.61     24.56 o 
  -5   5   7      444.52      412.91     36.30 o 
  -3   5   7     1464.90     1471.63    100.99 o 
  -1   5   7      164.92      257.40     84.47 o 
   1   5   7     7817.62     7866.04    290.26 o 
   3   5   7     7070.66     7571.72    561.56 o 
   5   5   7      134.73      138.58     19.48 o 
   7   5   7     2154.76     2216.18    105.21 o 
   9   5   7      335.60      284.97     44.14 o 
  11   5   7      775.74      671.43     98.56 o 
  13   5   7      476.21      472.30    104.93 o 
  15   5   7       27.63       33.65     37.67 o 
  17   5   7      427.12      348.78    165.02 o 
 -24   6   7      655.05      439.01    140.42 o 
 -22   6   7       91.47      116.25     92.06 o 
 -20   6   7     4564.26     4914.78    852.08 o 
 -18   6   7      100.56       85.99     94.66 o 
 -16   6   7     1277.45     1246.73     59.25 o 
 -14   6   7       91.89      144.86     22.87 o 
 -12   6   7     3005.01     2799.86    116.08 o 
 -10   6   7      967.01      934.16     58.76 o 
  -8   6   7      153.46      143.22     37.59 o 
  -6   6   7     2329.04     2355.15     94.32 o 
  -4   6   7     3932.98     4152.23    150.64 o 
  -2   6   7     1857.46     2025.08    109.88 o 
   0   6   7     8113.43     7943.24    309.27 o 
   2   6   7      460.64      456.21     53.42 o 
   4   6   7     4133.57     4548.23    113.93 o 
   6   6   7     5355.08     5315.18    307.81 o 
   8   6   7        4.04       11.13     28.21 o 
  10   6   7        0.10       13.55     14.57 o 
  12   6   7       77.88       88.36     47.64 o 
  14   6   7       51.04       14.24     45.85 o 
  16   6   7      140.14      100.29     47.61 o 
 -21   7   7      649.43      497.04    172.53 o 
 -19   7   7        2.67       17.15     51.31 o 
 -17   7   7      101.33      125.01     45.99 o 
 -15   7   7      215.10      186.15     40.80 o 
 -13   7   7      811.07      727.61     56.20 o 
 -11   7   7     5217.34     4886.10    167.20 o 
  -9   7   7        1.32       16.75     22.21 o 
  -7   7   7     1086.45      990.17     68.53 o 
  -5   7   7        9.31       10.36     11.15 o 
  -3   7   7      878.97      790.97     48.83 o 
  -1   7   7      602.50      628.69     43.61 o 
   1   7   7      651.25      654.62     42.92 o 
   3   7   7      279.10      302.77    110.26 o 
   5   7   7     7193.74     7817.03     86.66 o 
   7   7   7       13.31       11.58     12.04 o 
   9   7   7     1335.64     1251.96     82.42 o 
  11   7   7      441.36      327.55    117.22 o 
  13   7   7        3.45       -0.59     28.39 o 
 -18   8   7        5.80       56.38     44.56 o 
 -16   8   7        5.13       15.60     22.14 o 
 -14   8   7     1559.96     1839.42    215.07 o 
 -12   8   7     8689.82     8782.14    141.32 o 
 -10   8   7      565.00      627.72     41.51 o 
  -8   8   7       81.06      108.05     34.07 o 
  -6   8   7       17.10       12.27     16.84 o 
  -4   8   7      475.45      465.79     72.11 o 
  -2   8   7        1.68       -5.71     10.62 o 
   0   8   7     2246.13     2193.04    143.45 o 
   2   8   7       20.44       22.53      6.89 o 
   4   8   7     2350.34     2790.75    238.11 o 
   6   8   7     1235.13     1460.96    190.79 o 
   8   8   7      236.82      214.56     67.54 o 
  10   8   7       46.47       47.96     25.73 o 
  12   8   7     1535.70     1569.15    171.36 o 
 -15   9   7      211.02      169.33     93.99 o 
 -13   9   7        8.12       -7.85     29.79 o 
 -11   9   7      581.54      580.16     80.74 o 
  -9   9   7      781.14      899.67     77.52 o 
  -7   9   7     1100.82     1103.73    145.05 o 
  -5   9   7      107.98       49.49     30.44 o 
  -3   9   7     2301.78     2378.50    253.60 o 
  -1   9   7      155.28      136.40     36.89 o 
   1   9   7      350.91      282.82     86.63 o 
   3   9   7      682.71      726.45     82.86 o 
   5   9   7       42.20       60.32     36.12 o 
   7   9   7      171.68      225.11     98.50 o 
 -10  10   7      208.46      127.71     79.66 o 
  -8  10   7       24.47       15.89     15.07 o 
  -6  10   7       39.91       31.77     12.16 o 
  -4  10   7      237.45      174.16     77.75 o 
  -2  10   7      110.63       65.86     45.01 o 
   0  10   7      217.86      185.57     68.57 o 
   2  10   7       35.63       38.50     20.66 o 
 -28   0   8     1531.56     1230.07    182.61 o 
 -26   0   8      139.11      142.09     56.88 o 
 -24   0   8        0.05       28.58     29.12 o 
 -22   0   8      961.58      714.77    131.31 o 
 -20   0   8     3755.85     4078.74    267.07 o 
 -18   0   8    11352.98    12062.67    910.29 o 
 -16   0   8       47.82       27.07     32.15 o 
 -14   0   8       96.54       80.55     29.40 o 
 -12   0   8    10758.42    10371.32    298.06 o 
 -10   0   8     9748.55     9902.61    386.17 o 
  -8   0   8     7680.63     8767.12    382.62 o 
  -6   0   8    18204.22    18476.82   1137.67 o 
  -4   0   8     1646.60     2329.08    153.81 o 
  -2   0   8     7048.55     7101.45    438.91 o 
   0   0   8     2209.91     2231.78    147.74 o 
   2   0   8    10624.28    12088.82    458.76 o 
   4   0   8     6326.65     6826.43    250.95 o 
   6   0   8    19738.81    19381.31    869.17 o 
   8   0   8     8595.08     7930.70    354.90 o 
  10   0   8      848.36      872.54     91.47 o 
  12   0   8      413.69      299.97     72.04 o 
  14   0   8      636.92      582.58     88.05 o 
  16   0   8     1054.50     1272.05     50.71 o 
  18   0   8      975.00     1020.24     98.54 o 
  20   0   8        3.98        0.88     14.15 o 
 -29   1   8       54.81       84.04     40.77 o 
 -27   1   8       21.36       63.94     37.00 o 
 -25   1   8       25.27       61.67     39.63 o 
 -23   1   8        1.10       36.94     23.61 o 
 -21   1   8       16.69       57.07     22.93 o 
 -19   1   8       76.06      161.91     51.08 o 
 -17   1   8     1637.44     1821.68    155.88 o 
 -15   1   8     1382.69     1489.40     81.10 o 
 -13   1   8     4876.77     5001.16    113.19 o 
 -11   1   8      463.68      412.58     40.58 o 
  -9   1   8      981.72     1221.77     89.35 o 
  -7   1   8      107.81      169.22     20.80 o 
  -5   1   8       43.20       59.07     14.60 o 
  -3   1   8      419.42      589.43     53.10 o 
  -1   1   8       71.60       87.25     22.69 o 
   1   1   8       41.53       13.14     14.79 o 
   3   1   8     2216.48     2026.94     88.15 o 
   5   1   8        2.94       47.36     11.77 o 
   7   1   8      256.25      262.73     39.39 o 
   9   1   8      798.02      786.64     31.60 o 
  11   1   8     2437.88     2255.21     98.22 o 
  13   1   8      576.65      458.65     58.28 o 
  15   1   8      101.37       76.13     24.05 o 
  17   1   8       41.39       47.28      9.35 o 
  19   1   8       52.32       51.90     16.53 o 
 -28   2   8      523.53      704.16     86.03 o 
 -26   2   8     1276.68     1327.59    109.50 o 
 -24   2   8     1335.05     1189.40    114.60 o 
 -22   2   8     1442.71     1518.09    152.47 o 
 -20   2   8      773.27      852.68     93.67 o 
 -18   2   8     1087.05     1128.27     98.31 o 
 -16   2   8      781.55      791.14     79.95 o 
 -14   2   8     3492.71     3364.88     96.12 o 
 -12   2   8       31.53       19.87     26.06 o 
 -10   2   8     3469.83     3248.55     78.63 o 
  -8   2   8       64.40       82.60     12.81 o 
  -6   2   8       60.06      132.06     13.25 o 
  -4   2   8     2375.91     2508.89    105.47 o 
  -2   2   8     2332.53     2641.57     82.90 o 
   0   2   8        4.05       57.01     13.94 o 
   2   2   8     7490.87     7813.29    236.48 o 
   4   2   8      401.70      450.20     57.12 o 
   6   2   8     6685.35     7277.01    267.61 o 
   8   2   8      995.99      737.14    109.41 o 
  10   2   8       35.56       21.06     10.38 o 
  12   2   8     1395.95     1343.82     58.91 o 
  14   2   8      434.75      364.10     63.19 o 
  16   2   8       16.67        8.75     14.47 o 
  18   2   8      130.01      111.64     33.62 o 
  20   2   8       24.40       30.45     13.60 o 
 -27   3   8       54.56       73.85     32.26 o 
 -25   3   8      564.99      590.03    142.30 o 
 -23   3   8     2255.72     2197.08    156.71 o 
 -21   3   8       55.55       22.84     61.84 o 
 -19   3   8      451.02      420.28     63.96 o 
 -17   3   8     3634.21     3658.94    161.61 o 
 -15   3   8      420.00      356.71     39.09 o 
 -13   3   8     1380.08     1486.21     58.79 o 
 -11   3   8     1891.60     1855.75     54.42 o 
  -9   3   8      203.09      229.65     47.37 o 
  -7   3   8     2956.27     2445.22     80.13 o 
  -5   3   8     3836.01     3617.27    107.78 o 
  -3   3   8     3086.10     3324.85     94.82 o 
  -1   3   8      598.71      605.87     74.16 o 
   1   3   8     7607.70     8331.74    250.68 o 
   3   3   8     9851.28     9298.69    341.16 o 
   5   3   8      348.75      334.88     49.62 o 
   7   3   8     1708.42     1732.83     79.95 o 
   9   3   8     1151.46     1283.88     90.25 o 
  11   3   8     1953.02     1905.82    101.69 o 
  13   3   8        2.58       -1.10      7.44 o 
  15   3   8       43.57       48.24     10.97 o 
  17   3   8      230.31      199.85     56.47 o 
  19   3   8      986.32     1068.06     95.55 o 
 -26   4   8        0.09      -30.58    138.10 o 
 -24   4   8       54.43      109.07     89.63 o 
 -22   4   8      319.16      253.38     70.55 o 
 -20   4   8       66.00       36.60     58.31 o 
 -18   4   8        1.54       11.65     34.56 o 
 -16   4   8      149.74      174.78     32.88 o 
 -14   4   8       91.10       60.55     26.49 o 
 -12   4   8      154.47       79.64     41.63 o 
 -10   4   8       97.09       91.78     15.09 o 
  -8   4   8      163.65      148.66     36.52 o 
  -6   4   8    11232.67    11229.34    420.42 o 
  -4   4   8     3150.23     2996.95    178.84 o 
  -2   4   8     2212.83     2285.74    111.68 o 
   0   4   8      252.19      281.17     67.21 o 
   2   4   8     1231.08     1315.75     56.99 o 
   4   4   8     3308.16     3297.54    175.19 o 
   6   4   8     3854.95     4042.45    186.29 o 
   8   4   8       13.71       25.48      9.28 o 
  10   4   8        0.80       -1.46     11.71 o 
  12   4   8      455.93      390.78     79.62 o 
  14   4   8       23.93       36.95     17.85 o 
  16   4   8      119.48      109.21     45.14 o 
  18   4   8      916.32     1144.24    134.79 o 
 -25   5   8      348.27      359.49    130.43 o 
 -23   5   8     2217.51     2292.77    306.22 o 
 -21   5   8     1527.74     1695.59    307.25 o 
 -19   5   8      718.65      736.21    166.43 o 
 -17   5   8      127.02      103.51     23.96 o 
 -15   5   8       81.01       55.97     23.38 o 
 -13   5   8      432.07      466.53     41.28 o 
 -11   5   8     4236.91     4259.68    140.85 o 
  -9   5   8      460.60      394.86     42.29 o 
  -7   5   8     5597.84     5230.73    152.34 o 
  -5   5   8      881.45      998.51     68.10 o 
  -3   5   8     1249.93     1309.93     59.49 o 
  -1   5   8      105.79      166.90     70.84 o 
   1   5   8      205.39      207.31     33.36 o 
   3   5   8     5661.81     5192.55    243.96 o 
   5   5   8     4581.13     4445.12    204.78 o 
   7   5   8       17.64       41.13     12.50 o 
   9   5   8      288.60      273.31     43.96 o 
  11   5   8     1481.82     1503.55    142.67 o 
  13   5   8       85.49       65.21     23.82 o 
  15   5   8     1292.15     1230.31    120.18 o 
  17   5   8      242.18      224.52     76.13 o 
 -24   6   8       36.39       63.29     37.68 o 
 -22   6   8      305.04      252.66    137.08 o 
 -20   6   8      585.12      701.81    126.37 o 
 -18   6   8      922.09      921.49     81.08 o 
 -16   6   8     3046.95     3196.70    225.39 o 
 -14   6   8     2198.13     2362.74     98.47 o 
 -12   6   8       20.78       16.13      9.62 o 
 -10   6   8      207.75      227.18     15.17 o 
  -8   6   8      647.27      658.70     48.73 o 
  -6   6   8       35.46       28.35     13.09 o 
  -4   6   8      647.75      554.97     44.08 o 
  -2   6   8       13.55       39.83     13.12 o 
   0   6   8     1082.82     1428.67    147.38 o 
   2   6   8        0.74       12.18     12.01 o 
   4   6   8      137.78      221.39     34.51 o 
   6   6   8      214.49      212.82     42.29 o 
   8   6   8        9.18       35.60     17.95 o 
  10   6   8      865.52      836.66     51.77 o 
  12   6   8      275.64      240.61     87.40 o 
  14   6   8      565.77      437.57    126.78 o 
 -21   7   8       96.72      119.33     67.90 o 
 -19   7   8     1958.70     2199.18    204.32 o 
 -17   7   8      439.42      455.29    128.74 o 
 -15   7   8       53.32       62.87     21.95 o 
 -13   7   8      484.04      525.86     88.50 o 
 -11   7   8     9885.04    10119.88    170.56 o 
  -9   7   8     1432.66     1405.12     51.01 o 
  -7   7   8     1028.07     1023.91     76.12 o 
  -5   7   8     2269.83     2218.56     90.06 o 
  -3   7   8      278.12      250.19     33.34 o 
  -1   7   8       35.32       49.58     14.06 o 
   1   7   8      167.39      229.08     29.59 o 
   3   7   8      222.04      166.31     47.38 o 
   5   7   8     4990.36     5847.14    437.17 o 
   7   7   8     2881.72     3618.90    249.78 o 
   9   7   8      522.75      453.17    104.08 o 
  11   7   8       46.32       42.65     21.72 o 
  13   7   8      352.87      259.63     91.72 o 
 -18   8   8       17.87       22.91     57.49 o 
 -16   8   8      220.02      159.56     47.45 o 
 -14   8   8      572.56      597.77     82.17 o 
 -12   8   8      993.67     1063.14    141.79 o 
 -10   8   8       66.22       68.24     17.81 o 
  -8   8   8        5.30       25.80      8.96 o 
  -6   8   8        4.37        9.05     10.51 o 
  -4   8   8      283.34      254.76     52.07 o 
  -2   8   8      303.95      317.05     53.43 o 
   0   8   8      458.11      477.42    125.26 o 
   2   8   8     2043.55     2534.18     75.49 o 
   4   8   8      718.21      648.01     91.24 o 
   6   8   8      123.87       93.83     35.39 o 
   8   8   8       87.76      125.30     48.56 o 
  10   8   8       77.35       71.43     21.74 o 
 -15   9   8      885.25      835.46     92.96 o 
 -13   9   8      649.52      692.81    143.37 o 
 -11   9   8      367.64      346.54     98.23 o 
  -9   9   8     1599.62     1632.17    135.97 o 
  -7   9   8      114.36       94.48     40.76 o 
  -5   9   8      735.32      789.82     78.61 o 
  -3   9   8      353.26      295.38     80.33 o 
  -1   9   8      972.18     1078.32     85.97 o 
   1   9   8       24.38       23.81     15.30 o 
   3   9   8      135.24      115.38     38.58 o 
   5   9   8      124.06       81.57     40.15 o 
  -6  10   8      806.46      813.79    161.43 o 
  -4  10   8      577.41      432.38     52.06 o 
  -2  10   8        0.47       -2.27     13.90 o 
 -29   1   9      469.39      326.69    104.52 o 
 -27   1   9       66.25       56.34     36.36 o 
 -25   1   9     3585.26     3875.52    120.36 o 
 -23   1   9      140.63      197.97     53.00 o 
 -21   1   9      157.54      178.02     37.79 o 
 -19   1   9        0.15       32.32     59.19 o 
 -17   1   9     4564.89     4432.23    151.93 o 
 -15   1   9     1490.78     1685.01     83.72 o 
 -13   1   9     2428.10     2312.59     90.45 o 
 -11   1   9     4207.92     4255.76    131.71 o 
  -9   1   9     6049.85     6381.43    147.07 o 
  -7   1   9     1739.15     1760.55     39.87 o 
  -5   1   9     3942.14     3633.03    204.85 o 
  -3   1   9     3858.44     3762.01    140.21 o 
  -1   1   9     1821.42     1950.93    116.83 o 
   1   1   9      562.00      528.20    100.29 o 
   3   1   9      310.01      364.71     63.08 o 
   5   1   9     1246.85     1463.48     62.23 o 
   7   1   9     2889.54     3034.61    119.25 o 
   9   1   9     7712.72     8105.09    320.31 o 
  11   1   9       38.33       38.84     11.01 o 
  13   1   9       67.95       72.63     24.91 o 
  15   1   9       42.23       29.43     13.26 o 
  17   1   9     1116.16     1043.10     70.17 o 
  19   1   9        3.14        7.50      6.29 o 
 -28   2   9      171.24      333.26    221.02 o 
 -26   2   9      904.89      964.00    166.54 o 
 -24   2   9      884.37      916.89     94.39 o 
 -22   2   9     1228.14     1218.98     92.65 o 
 -20   2   9       58.81       48.01     44.59 o 
 -18   2   9      203.84      166.10     47.39 o 
 -16   2   9     5887.58     5989.89    243.82 o 
 -14   2   9     1106.94      970.95     76.94 o 
 -12   2   9     1058.49     1073.92    109.14 o 
 -10   2   9     9866.36    10435.29    312.88 o 
  -8   2   9     2741.23     2828.34    112.86 o 
  -6   2   9     1885.44     2151.52     76.31 o 
  -4   2   9     3046.18     2691.50     66.63 o 
  -2   2   9     1783.84     1917.69     98.65 o 
   0   2   9     7521.63     7987.61    293.88 o 
   2   2   9      278.54      288.77     59.36 o 
   4   2   9      614.80      595.86     59.67 o 
   6   2   9     4264.20     4454.23    198.18 o 
   8   2   9      178.31      231.51     61.18 o 
  10   2   9      178.83      141.43     21.63 o 
  12   2   9     1726.79     1733.83     60.72 o 
  14   2   9      294.27      233.14     56.15 o 
  16   2   9      849.56      933.46     69.46 o 
  18   2   9        0.41       -4.20     15.39 o 
 -27   3   9      397.41      345.61     93.63 o 
 -25   3   9      778.72      926.28     92.43 o 
 -23   3   9        3.91       45.29     44.40 o 
 -21   3   9      378.55      466.08     84.62 o 
 -19   3   9      137.82      162.21     44.86 o 
 -17   3   9      165.09       94.79     26.43 o 
 -15   3   9     3986.09     4224.37    162.06 o 
 -13   3   9     3152.53     3325.42    109.92 o 
 -11   3   9       62.40       81.40     58.23 o 
  -9   3   9       18.18       32.29     11.44 o 
  -7   3   9      400.72      453.01     65.48 o 
  -5   3   9     2013.47     1909.55     63.32 o 
  -3   3   9     2020.13     1943.35     61.93 o 
  -1   3   9      320.76      379.80     73.78 o 
   1   3   9     4738.64     4823.49    219.75 o 
   3   3   9     3143.32     3213.19    155.50 o 
   5   3   9      325.03      372.42     20.16 o 
   7   3   9       29.84       31.72     12.00 o 
   9   3   9     1022.22     1104.79     67.14 o 
  11   3   9      129.71      121.51     26.06 o 
  13   3   9      871.47      766.65     54.29 o 
  15   3   9        0.98       17.41     14.06 o 
  17   3   9      575.28      564.24    127.15 o 
 -26   4   9       15.50       70.11    125.00 o 
 -24   4   9       59.41       48.99     63.15 o 
 -22   4   9      198.29      153.13     47.04 o 
 -20   4   9       30.09       54.54     33.30 o 
 -18   4   9      555.85      530.73     45.34 o 
 -16   4   9     2016.96     1987.24     63.31 o 
 -14   4   9      241.55      184.73     35.59 o 
 -12   4   9     3953.55     4091.22    137.13 o 
 -10   4   9      548.71      668.56     68.78 o 
  -8   4   9      780.55      716.76     73.57 o 
  -6   4   9     1928.59     1841.41     72.32 o 
  -4   4   9     7003.40     6562.90    242.19 o 
  -2   4   9       18.38       38.30     17.37 o 
   0   4   9     1199.59     1207.01     70.63 o 
   2   4   9        8.84       13.62     10.54 o 
   4   4   9     2882.33     2865.31    141.26 o 
   6   4   9      366.78      325.84     42.77 o 
   8   4   9     1224.58     1234.79     63.99 o 
  10   4   9      230.68      223.60     48.83 o 
  12   4   9      726.97      645.85     59.58 o 
  14   4   9      339.90      218.80     73.29 o 
  16   4   9       10.08       32.14     16.38 o 
 -25   5   9     1152.46     1237.78    297.56 o 
 -23   5   9      307.74      155.00    143.24 o 
 -21   5   9     1958.49     2178.49    113.69 o 
 -19   5   9       12.65       42.10     18.79 o 
 -17   5   9      790.72      780.84     73.74 o 
 -15   5   9      678.28      656.22     58.52 o 
 -13   5   9      270.55      203.64     17.74 o 
 -11   5   9     5224.06     4890.73    179.54 o 
  -9   5   9     6718.04     6238.20    219.75 o 
  -7   5   9     4525.22     4656.49    189.60 o 
  -5   5   9     4939.87     5018.06    236.59 o 
  -3   5   9       58.37      171.03     62.25 o 
  -1   5   9     1305.43     1186.19     73.12 o 
   1   5   9      649.63      563.48     77.45 o 
   3   5   9      198.21      175.76     25.51 o 
   5   5   9     6594.37     6826.40    320.06 o 
   7   5   9      218.93      210.08     44.49 o 
   9   5   9      657.88      626.06     66.47 o 
  11   5   9      481.32      543.67    140.65 o 
  13   5   9        1.54       25.17     24.67 o 
  15   5   9       17.39       53.30     24.49 o 
 -24   6   9     1481.59     1399.73    282.90 o 
 -22   6   9     2090.75     2043.95    241.65 o 
 -20   6   9      372.75      377.87     91.07 o 
 -18   6   9      233.50      219.41     77.85 o 
 -16   6   9     4631.74     4702.01    316.40 o 
 -14   6   9      145.43      136.32     36.67 o 
 -12   6   9      368.29      380.38     35.02 o 
 -10   6   9      921.76      964.37     68.97 o 
  -8   6   9      340.59      409.74     40.44 o 
  -6   6   9     1353.00     1274.53     75.01 o 
  -4   6   9       89.13       64.39     11.29 o 
  -2   6   9     1753.26     1714.57    155.52 o 
   0   6   9     3794.10     3881.28    242.61 o 
   2   6   9       17.92       41.46     33.10 o 
   4   6   9     5799.88     5670.00    214.26 o 
   6   6   9       43.31       56.67     27.05 o 
   8   6   9     1021.65     1029.15     64.78 o 
  10   6   9     2866.95     3221.56    415.23 o 
  12   6   9      347.04      224.63     58.67 o 
  14   6   9        4.83       20.35     11.21 o 
 -21   7   9      122.51       65.59     42.55 o 
 -19   7   9       57.22       80.77     42.21 o 
 -17   7   9        2.31       56.85     28.23 o 
 -15   7   9      159.40      207.93     58.86 o 
 -13   7   9      750.60      732.16     82.74 o 
 -11   7   9        5.31       24.43     43.79 o 
  -9   7   9       53.42       56.84     36.62 o 
  -7   7   9      135.16      123.42     27.65 o 
  -5   7   9      348.66      353.36     46.24 o 
  -3   7   9      153.96      120.15     31.06 o 
  -1   7   9       28.32        2.39     13.45 o 
   1   7   9      161.68      223.96     79.75 o 
   3   7   9       68.98       65.24     20.42 o 
   5   7   9      869.11      833.50     91.79 o 
   7   7   9     1507.65     1278.73    166.38 o 
   9   7   9     1153.18     1208.85    113.43 o 
  11   7   9     1254.15     1378.97    184.96 o 
 -18   8   9      806.18      826.29    104.35 o 
 -16   8   9     1888.18     1826.16    154.29 o 
 -14   8   9       11.38        8.56     50.59 o 
 -12   8   9        0.46        7.99     47.15 o 
 -10   8   9     1010.81      873.55    128.72 o 
  -8   8   9     1350.02     1480.63     46.43 o 
  -6   8   9        1.68       16.16     20.90 o 
  -4   8   9     1882.00     1824.75     50.61 o 
  -2   8   9      232.31      173.00     48.18 o 
   0   8   9     1102.65     1312.43    175.46 o 
   2   8   9      104.41       96.44     25.12 o 
   4   8   9       56.79       44.32     18.71 o 
   6   8   9      119.00       81.99     37.53 o 
   8   8   9     2759.75     3095.49    330.89 o 
 -13   9   9       94.34       29.90     47.96 o 
 -11   9   9        0.52       11.98     16.70 o 
  -9   9   9       83.26       56.46     51.71 o 
  -7   9   9      409.29      561.57    192.44 o 
  -5   9   9     1416.14     1701.76    158.44 o 
  -3   9   9     1571.26     1703.02    129.77 o 
  -1   9   9      144.62      100.27     37.88 o 
   1   9   9     1646.99     1839.13    139.46 o 
   3   9   9      502.90      465.00     67.21 o 
 -28   0  10      517.45      319.78    146.45 o 
 -26   0  10       60.25       69.52     45.53 o 
 -24   0  10     4923.32     5693.26    233.44 o 
 -22   0  10     1867.74     2121.31    195.13 o 
 -20   0  10     1075.59     1391.42    221.57 o 
 -18   0  10     2463.54     2333.76    169.30 o 
 -16   0  10     7879.05     8181.92    638.48 o 
 -14   0  10      456.09      552.05    118.47 o 
 -12   0  10      953.95      914.03    175.03 o 
 -10   0  10      760.39      698.81    111.25 o 
  -8   0  10     3549.40     3231.12    122.04 o 
  -6   0  10     1589.67     1517.50    284.37 o 
  -4   0  10     3208.49     3186.69    172.74 o 
  -2   0  10    19370.13    17452.44    899.33 o 
   0   0  10     2964.47     3422.09    225.47 o 
   2   0  10     5146.26     5395.04    345.93 o 
   4   0  10     8563.64     8484.80    534.56 o 
   6   0  10     5342.97     5890.19    453.71 o 
   8   0  10      611.70      745.60     70.12 o 
  10   0  10     5544.21     5282.32    307.23 o 
  12   0  10      153.44      128.75     40.83 o 
  14   0  10      292.99      310.26     85.30 o 
  16   0  10        1.08       12.36     14.05 o 
 -27   1  10      331.01      347.99     89.16 o 
 -25   1  10      620.44      720.95    124.96 o 
 -23   1  10      327.06      415.53     81.95 o 
 -21   1  10     1797.91     1908.33    101.12 o 
 -19   1  10     1190.49     1212.36     99.70 o 
 -17   1  10      126.48      154.04    116.21 o 
 -15   1  10     1942.62     2179.44     93.68 o 
 -13   1  10     1898.56     1855.00     58.76 o 
 -11   1  10       71.84      102.36     18.32 o 
  -9   1  10     1279.62     1382.41    148.43 o 
  -7   1  10     3082.12     3024.28    137.96 o 
  -5   1  10     2900.81     3029.18    260.25 o 
  -3   1  10     1716.16     1667.48     93.17 o 
  -1   1  10      850.93      825.78    134.82 o 
   1   1  10     2162.28     2562.30    131.34 o 
   3   1  10      127.89      148.95     32.59 o 
   5   1  10      135.21      186.52     24.46 o 
   7   1  10     2576.16     2427.60    113.20 o 
   9   1  10      165.24      124.01     25.71 o 
  11   1  10      521.75      390.22     69.49 o 
  13   1  10       63.87       58.48     14.57 o 
  15   1  10      221.32      122.50     28.47 o 
  17   1  10       57.35       28.23     11.84 o 
 -28   2  10       58.18       53.59     27.45 o 
 -26   2  10        1.81       16.58     83.77 o 
 -24   2  10      905.33     1041.48     92.01 o 
 -22   2  10      334.53      356.52     72.16 o 
 -20   2  10     2709.16     2957.84    138.34 o 
 -18   2  10     1597.58     1720.74     91.33 o 
 -16   2  10      667.09      668.16     83.73 o 
 -14   2  10     2287.67     2349.56     81.42 o 
 -12   2  10     1079.56     1094.32     49.00 o 
 -10   2  10      304.40      342.31     51.01 o 
  -8   2  10     3324.74     3287.13    130.14 o 
  -6   2  10      147.37       88.76     28.48 o 
  -4   2  10      459.52      449.16     66.89 o 
  -2   2  10     3969.40     3238.24    157.61 o 
   0   2  10     1473.73     1647.40    151.05 o 
   2   2  10     4320.00     4882.94    218.22 o 
   4   2  10       28.57       15.03     12.84 o 
   6   2  10     1205.92     1281.54    110.92 o 
   8   2  10      543.35      577.67     65.60 o 
  10   2  10     1067.42     1215.53    117.48 o 
  12   2  10      341.09      320.00     64.66 o 
  14   2  10       30.28       44.95     11.09 o 
  16   2  10       46.93       50.93     14.85 o 
 -27   3  10     1490.73     1620.24    159.44 o 
 -25   3  10        1.69       15.08     47.78 o 
 -23   3  10      304.51      283.44     92.92 o 
 -21   3  10      238.12      318.21     64.17 o 
 -19   3  10      237.37      307.73     51.68 o 
 -17   3  10     1464.76     1728.60     48.82 o 
 -15   3  10     1029.96      931.17     73.37 o 
 -13   3  10     2285.26     2214.83     99.37 o 
 -11   3  10     5505.14     5214.64    185.50 o 
  -9   3  10     5168.56     5322.43    195.27 o 
  -7   3  10     2441.54     2473.26     97.21 o 
  -5   3  10      188.61      189.21     49.43 o 
  -3   3  10     5505.47     5687.40    210.49 o 
  -1   3  10     6412.03     6341.06    411.63 o 
   1   3  10     5037.34     4685.88    210.07 o 
   3   3  10       11.73       20.92     17.54 o 
   5   3  10      691.39      580.10     52.47 o 
   7   3  10     3640.44     3992.47    190.06 o 
   9   3  10       90.84       83.40     21.61 o 
  11   3  10      533.92      387.62     84.61 o 
  13   3  10      589.68      546.70     88.45 o 
  15   3  10      488.87      567.18     63.47 o 
 -26   4  10      369.41      283.23    123.46 o 
 -24   4  10        0.06       22.50     81.18 o 
 -22   4  10      335.91      410.16    102.29 o 
 -20   4  10        2.31       17.57     29.24 o 
 -18   4  10       40.85       35.55     26.43 o 
 -16   4  10      238.55      231.40     43.71 o 
 -14   4  10      296.61      256.81     32.77 o 
 -12   4  10     1773.58     1601.46     80.42 o 
 -10   4  10     5652.61     6355.07    261.46 o 
  -8   4  10     3174.49     3002.92    150.54 o 
  -6   4  10      582.26      588.82     51.66 o 
  -4   4  10     1472.57     1483.04    115.03 o 
  -2   4  10      647.67      604.62     83.23 o 
   0   4  10      815.53      751.18     32.76 o 
   2   4  10     3316.16     3410.36    194.63 o 
   4   4  10      428.02      564.41     59.05 o 
   6   4  10      274.28      323.81     50.13 o 
   8   4  10       22.84       21.54     13.70 o 
  10   4  10      779.38      893.44     63.24 o 
  12   4  10        7.73       31.45     22.29 o 
  14   4  10      943.98      998.79    138.23 o 
 -25   5  10        3.98       32.01    134.19 o 
 -23   5  10     2296.89     2236.59    289.12 o 
 -21   5  10       10.68       -8.05    126.11 o 
 -19   5  10     1250.72     1358.11    136.90 o 
 -17   5  10      318.53      221.83     53.41 o 
 -15   5  10      227.27      250.18     42.82 o 
 -13   5  10       17.00       11.22     13.76 o 
 -11   5  10      428.69      332.65     38.43 o 
  -9   5  10      319.23      262.25     36.71 o 
  -7   5  10     3473.55     3497.91    146.81 o 
  -5   5  10       25.50       43.40     85.46 o 
  -3   5  10     3157.90     3495.29    201.70 o 
  -1   5  10     1778.05     1734.40    137.27 o 
   1   5  10     1086.42      935.53     95.33 o 
   3   5  10      658.11      726.78     56.96 o 
   5   5  10      180.40      195.75     40.24 o 
   7   5  10      739.03      712.17     54.75 o 
   9   5  10      465.97      419.19    131.94 o 
  11   5  10      177.67      164.44     56.33 o 
  13   5  10       32.13       39.33     15.84 o 
 -22   6  10       77.49      108.95     53.38 o 
 -20   6  10       89.08      139.34     64.20 o 
 -18   6  10        9.40       21.50     50.92 o 
 -16   6  10      355.43      283.74     74.69 o 
 -14   6  10      501.87      349.93     76.56 o 
 -12   6  10     1094.57     1102.33     66.25 o 
 -10   6  10     1136.49     1296.49     61.04 o 
  -8   6  10       11.27        4.12     10.97 o 
  -6   6  10      132.18       95.91     28.43 o 
  -4   6  10      796.80      720.18     72.94 o 
  -2   6  10       50.24       51.51     55.77 o 
   0   6  10     1077.28     1211.86     99.78 o 
   2   6  10     1474.81     1259.78    237.19 o 
   4   6  10     3688.71     4478.84    268.05 o 
   6   6  10      308.58      366.28    106.93 o 
   8   6  10        3.46       25.72     15.31 o 
  10   6  10      123.59      120.77     37.82 o 
  12   6  10        0.05       12.18     13.24 o 
 -21   7  10      238.91      227.98    105.21 o 
 -19   7  10      174.81      171.93     70.55 o 
 -17   7  10      175.68      100.88     32.54 o 
 -15   7  10     1413.48     1453.42    216.88 o 
 -13   7  10      217.24      176.62     54.65 o 
 -11   7  10      877.40      913.08     64.71 o 
  -9   7  10      515.18      407.32     75.51 o 
  -7   7  10     2005.38     2034.93    121.57 o 
  -5   7  10       51.69       34.29     36.70 o 
  -3   7  10      863.21      875.05     57.25 o 
  -1   7  10      475.26      362.80     72.57 o 
   1   7  10     1678.61     1819.60     94.27 o 
   3   7  10      559.69      622.77    147.56 o 
   5   7  10      250.63      233.72     71.31 o 
   7   7  10      853.81      874.72     87.89 o 
   9   7  10     2885.78     3125.70    234.38 o 
 -16   8  10      124.51       65.69     35.99 o 
 -14   8  10      775.16      650.78     81.21 o 
 -12   8  10      167.71      147.91     60.17 o 
 -10   8  10      176.60      165.55     53.51 o 
  -8   8  10      335.77      282.94     74.47 o 
  -6   8  10       27.66        2.80     21.22 o 
  -4   8  10        0.64       16.07      8.43 o 
  -2   8  10      232.71      205.35     50.57 o 
   0   8  10       31.18       56.94     27.04 o 
   2   8  10     1046.28     1039.30     97.93 o 
   4   8  10      128.28      136.72     74.15 o 
   6   8  10      987.71     1303.14    153.62 o 
 -11   9  10        1.07       10.81     21.90 o 
  -9   9  10        0.84       14.30     27.17 o 
  -7   9  10      962.65     1128.86    205.22 o 
  -5   9  10      508.87      359.25    166.30 o 
  -3   9  10       48.83       24.34     14.72 o 
  -1   9  10      304.34      321.05     99.95 o 
   1   9  10      935.16      872.28    137.82 o 
 -27   1  11       12.26       35.38     27.00 o 
 -25   1  11       88.04       93.77     70.42 o 
 -23   1  11       39.21       44.85     33.93 o 
 -21   1  11     2357.84     2548.65    165.28 o 
 -19   1  11      701.72      718.88    101.44 o 
 -17   1  11      588.70      636.89     79.46 o 
 -15   1  11     7621.51     7851.32    351.07 o 
 -13   1  11      100.47       77.13     18.87 o 
 -11   1  11      123.86      147.90     41.98 o 
  -9   1  11     8510.18     8528.63    315.07 o 
  -7   1  11       15.00       16.04      7.54 o 
  -5   1  11     9337.43    10241.60    462.19 o 
  -3   1  11     3686.75     3478.01    161.84 o 
  -1   1  11      325.52      309.14     59.42 o 
   1   1  11     1015.95     1166.62     57.42 o 
   3   1  11       64.70       61.00     13.15 o 
   5   1  11     4002.54     4270.48    158.31 o 
   7   1  11      330.37      376.64     44.67 o 
   9   1  11      265.93      334.41     75.37 o 
  11   1  11      896.03      876.96     55.50 o 
  13   1  11     1020.74     1049.31    103.00 o 
  15   1  11      152.83      181.95     42.58 o 
 -28   2  11      198.03      117.41     51.03 o 
 -26   2  11       15.89       41.25     59.66 o 
 -24   2  11      723.26      726.22    118.95 o 
 -22   2  11     3395.91     3481.26    199.24 o 
 -20   2  11       61.16       79.03     68.80 o 
 -18   2  11     1756.94     1685.63     90.63 o 
 -16   2  11      440.20      364.35     68.59 o 
 -14   2  11      709.08      570.78     47.92 o 
 -12   2  11      113.76       77.41     27.56 o 
 -10   2  11     1453.35     1506.38     63.23 o 
  -8   2  11    15249.42    14924.27    541.27 o 
  -6   2  11     3152.47     3239.85    162.78 o 
  -4   2  11       55.91       57.71     17.01 o 
  -2   2  11     1007.28     1141.45     88.85 o 
   0   2  11      482.67      389.57     79.66 o 
   2   2  11      187.09      229.04     39.88 o 
   4   2  11     1078.59      954.30    101.57 o 
   6   2  11       35.21       29.61     10.38 o 
   8   2  11     2710.90     2924.34    108.57 o 
  10   2  11      268.07      218.80     45.06 o 
  12   2  11      268.92      230.75     56.35 o 
  14   2  11      348.03      224.19     60.11 o 
 -27   3  11      685.09      688.75     93.17 o 
 -25   3  11     2757.79     2782.47    194.27 o 
 -23   3  11        0.41      -21.41     28.48 o 
 -21   3  11     1174.56     1243.85    110.52 o 
 -19   3  11      606.94      650.99     98.70 o 
 -17   3  11        2.39        7.84     18.55 o 
 -15   3  11      312.86      348.49     43.13 o 
 -13   3  11       46.39        1.95     28.55 o 
 -11   3  11      442.01      458.63     28.34 o 
  -9   3  11     4125.79     4093.59    187.16 o 
  -7   3  11      464.28      561.28     70.02 o 
  -5   3  11      982.39     1020.93     74.41 o 
  -3   3  11        0.02       24.34     16.81 o 
  -1   3  11      250.68      213.89     38.17 o 
   1   3  11     1932.56     2003.10    117.01 o 
   3   3  11     2552.52     2597.30    176.36 o 
   5   3  11      209.49      201.09     37.70 o 
   7   3  11      612.29      713.14     73.05 o 
   9   3  11      257.58      235.03     50.99 o 
  11   3  11       40.68       36.56     13.89 o 
  13   3  11      112.84       76.52     30.22 o 
  15   3  11      176.94      117.20     58.44 o 
 -26   4  11      952.92      977.36    280.83 o 
 -24   4  11      440.56      278.06    122.59 o 
 -22   4  11        5.49       35.22     28.89 o 
 -20   4  11      839.34      764.93    109.64 o 
 -18   4  11      742.17      736.16     81.19 o 
 -16   4  11       32.47       13.37     28.78 o 
 -14   4  11       57.33       38.24     10.19 o 
 -12   4  11       39.82       48.55     10.68 o 
 -10   4  11     5936.33     5933.32    244.32 o 
  -8   4  11     4936.30     4774.35    222.55 o 
  -6   4  11       93.65      198.60     53.67 o 
  -4   4  11      755.65      750.22    148.62 o 
  -2   4  11      894.72      959.89     99.01 o 
   0   4  11     2196.85     2010.56     69.97 o 
   2   4  11       45.36       72.84     24.00 o 
   4   4  11     1913.35     1851.32     77.35 o 
   6   4  11      360.60      254.93     56.23 o 
   8   4  11      481.92      489.33     99.33 o 
  10   4  11      246.56      186.62     55.66 o 
  12   4  11        2.30       30.38     17.47 o 
  14   4  11      585.43      651.71     77.76 o 
 -23   5  11       80.77       63.00     56.69 o 
 -21   5  11       59.80      108.02     89.54 o 
 -19   5  11       11.41       36.71     31.71 o 
 -17   5  11     1299.79     1425.66     76.18 o 
 -15   5  11      232.34      169.67     44.66 o 
 -13   5  11       18.19       24.64     17.50 o 
 -11   5  11        4.95       -4.22     35.41 o 
  -9   5  11      791.68      756.22     57.53 o 
  -7   5  11     5038.73     4973.90    116.90 o 
  -5   5  11     2830.63     2592.70     74.06 o 
  -3   5  11     1582.13     1654.19     64.02 o 
  -1   5  11      569.89      589.41     76.81 o 
   1   5  11      626.21      503.24     88.11 o 
   3   5  11     1989.46     2107.62    169.66 o 
   5   5  11      241.07      204.29     43.59 o 
   7   5  11     1623.43     1755.76     79.06 o 
   9   5  11     2680.29     2972.61    282.57 o 
  11   5  11      769.88      812.09     90.32 o 
 -22   6  11     3223.14     3358.53    375.26 o 
 -20   6  11      416.20      389.49     98.03 o 
 -18   6  11     1006.94      880.75    107.99 o 
 -16   6  11      961.98     1062.15     54.73 o 
 -14   6  11     1043.91     1015.83     97.77 o 
 -12   6  11      868.31      800.94     66.35 o 
 -10   6  11      205.41      138.10     44.76 o 
  -8   6  11      357.17      344.55     56.97 o 
  -6   6  11     2433.00     2217.17     84.00 o 
  -4   6  11      155.02       80.77     28.81 o 
  -2   6  11      427.12      420.28    121.79 o 
   0   6  11      392.11      339.36    101.50 o 
   2   6  11     1383.86     1566.08    125.07 o 
   4   6  11     4735.39     4764.19    229.33 o 
   6   6  11       38.68       46.53     19.39 o 
   8   6  11      705.10      750.30     88.29 o 
  10   6  11       15.02       21.24     21.87 o 
 -19   7  11      137.05       67.53     40.98 o 
 -17   7  11        1.68       12.28     13.24 o 
 -15   7  11      280.54      252.28     92.71 o 
 -13   7  11       78.36       75.63     47.86 o 
 -11   7  11       30.12       26.45     20.61 o 
  -9   7  11       22.40       46.10     15.08 o 
  -7   7  11       75.36       83.85     17.71 o 
  -5   7  11      525.70      562.25     27.26 o 
  -3   7  11      260.55      227.30     65.46 o 
  -1   7  11       22.48       47.49     33.57 o 
   1   7  11       59.13       58.16     31.70 o 
   3   7  11       78.30       65.05     39.88 o 
   5   7  11      430.92      430.92     92.71 o 
   7   7  11       11.11       22.26     27.01 o 
 -16   8  11       44.72       84.66     27.40 o 
 -14   8  11      408.59      261.79     87.96 o 
 -12   8  11      421.22      347.78    103.27 o 
 -10   8  11      290.89      285.29     94.68 o 
  -8   8  11        1.64        2.50     11.98 o 
  -6   8  11      369.91      374.03     99.17 o 
  -4   8  11     1398.81     1574.73    127.48 o 
  -2   8  11       14.07       11.15     12.09 o 
   0   8  11       44.14       45.38     24.00 o 
   2   8  11     1995.97     2444.48    261.03 o 
   4   8  11     1578.38     1782.85    278.49 o 
  -7   9  11       53.27       39.42     40.61 o 
  -5   9  11        3.06       14.06     19.66 o 
 -28   0  12     1801.58     2280.02    262.71 o 
 -26   0  12     1834.32     2065.62    309.55 o 
 -24   0  12      420.54      575.31    202.00 o 
 -22   0  12      813.74      609.69    151.67 o 
 -20   0  12     6752.92     6912.25    336.90 o 
 -18   0  12       41.40       22.81     43.63 o 
 -16   0  12     2038.66     1960.17     63.79 o 
 -14   0  12     1293.83     1341.27     67.62 o 
 -12   0  12      255.94      162.26     68.45 o 
 -10   0  12       98.34       97.74     19.54 o 
  -8   0  12      660.82      733.76    200.30 o 
  -6   0  12      360.73      376.16    113.10 o 
  -4   0  12    16052.71    16588.30   1043.58 o 
  -2   0  12     4316.22     3926.42    307.98 o 
   0   0  12      437.59      330.31     76.63 o 
   2   0  12     1637.52     1558.39    131.21 o 
   4   0  12        6.05       15.62     19.57 o 
   6   0  12     6372.49     6686.79    419.80 o 
   8   0  12     1681.85     1820.06    207.83 o 
  10   0  12     2298.98     2242.35    114.21 o 
  12   0  12       73.46      116.23     53.11 o 
  14   0  12       23.32       52.60     21.40 o 
 -27   1  12      243.18      263.77     85.10 o 
 -25   1  12     1709.04     1641.87    136.96 o 
 -23   1  12      154.41      139.63     60.93 o 
 -21   1  12     4224.15     4860.17    288.79 o 
 -19   1  12     2571.28     2498.83    111.36 o 
 -17   1  12        3.29       -4.26     61.04 o 
 -15   1  12      713.12      721.10    100.25 o 
 -13   1  12       17.85        7.60     17.87 o 
 -11   1  12      741.72      777.75     45.63 o 
  -9   1  12     1063.50      952.55     28.14 o 
  -7   1  12     2114.03     1964.47     95.60 o 
  -5   1  12     1672.95     1736.05    131.07 o 
  -3   1  12     5949.29     5876.74    321.41 o 
  -1   1  12      696.23      736.48     61.28 o 
   1   1  12       43.03       43.19     26.84 o 
   3   1  12     5831.45     6172.93    223.91 o 
   5   1  12     1007.46     1215.08     76.66 o 
   7   1  12        0.28       31.83     18.68 o 
   9   1  12       56.05       29.26     26.46 o 
  11   1  12      281.37      178.02     40.92 o 
  13   1  12      358.24      362.49     80.87 o 
 -26   2  12      345.00      403.10     94.52 o 
 -24   2  12       63.32       65.66     95.18 o 
 -22   2  12      151.90      161.19     64.07 o 
 -20   2  12     1081.04     1132.03     88.81 o 
 -18   2  12       71.03       51.85     35.16 o 
 -16   2  12     2577.91     2400.82     94.80 o 
 -14   2  12      723.10      916.67     73.46 o 
 -12   2  12     2895.89     2784.47    139.47 o 
 -10   2  12     3559.77     3312.53    151.00 o 
  -8   2  12       14.88       22.12     16.26 o 
  -6   2  12      101.49       48.24     69.00 o 
  -4   2  12      411.27      442.21     72.02 o 
  -2   2  12      543.50      686.74    130.23 o 
   0   2  12     1801.66     2087.63    123.48 o 
   2   2  12      731.94      610.82    118.08 o 
   4   2  12       81.33      178.78     35.76 o 
   6   2  12     3119.59     3070.25    247.88 o 
   8   2  12       22.22       15.66     14.83 o 
  10   2  12       25.71       48.32     17.52 o 
  12   2  12        0.04       14.16     17.32 o 
  14   2  12      453.28      408.14     59.35 o 
 -25   3  12       58.55      124.40     70.88 o 
 -23   3  12     1851.94     1814.16    149.99 o 
 -21   3  12       24.44       28.59     52.58 o 
 -19   3  12       50.43       56.70     23.26 o 
 -17   3  12        3.35        0.01     14.78 o 
 -15   3  12      124.16      156.77     43.75 o 
 -13   3  12     2776.03     2974.20     71.12 o 
 -11   3  12        6.89        2.02     15.46 o 
  -9   3  12     7556.70     7204.82    333.83 o 
  -7   3  12    13604.99    12484.07    132.12 o 
  -5   3  12     1450.16     1340.24     35.33 o 
  -3   3  12     1459.03     1232.15    127.48 o 
  -1   3  12     3439.86     3534.74    159.41 o 
   1   3  12        0.24       33.27     12.04 o 
   3   3  12     1252.93     1235.21     90.45 o 
   5   3  12      801.44      781.14     74.28 o 
   7   3  12      845.88     1069.61     72.10 o 
   9   3  12      360.31      406.02     92.09 o 
  11   3  12     1181.74     1199.38     99.26 o 
  13   3  12        0.06       10.03      8.84 o 
 -24   4  12      706.43      750.36    221.24 o 
 -22   4  12        7.38       32.85     21.62 o 
 -20   4  12       23.68       41.02     52.52 o 
 -18   4  12      159.83      184.67     65.87 o 
 -16   4  12      408.64      507.74     86.20 o 
 -14   4  12     2868.17     3005.94    119.73 o 
 -12   4  12      588.00      502.90     52.91 o 
 -10   4  12      297.87      393.13     43.36 o 
  -8   4  12     2341.24     2143.84    106.47 o 
  -6   4  12     2643.50     2713.84     58.11 o 
  -4   4  12       19.23       19.66     17.05 o 
  -2   4  12      190.34      201.93     64.22 o 
   0   4  12        5.17       11.31     22.97 o 
   2   4  12      136.39       89.31     27.20 o 
   4   4  12      582.49      441.27    123.93 o 
   6   4  12      485.58      387.41    110.25 o 
   8   4  12     1067.11     1363.52    148.19 o 
  10   4  12     1542.55     1785.20    166.71 o 
  12   4  12      288.59      209.73     71.54 o 
 -23   5  12      959.88     1106.37    208.80 o 
 -21   5  12       51.53       78.26    116.14 o 
 -19   5  12      402.59      292.63     76.39 o 
 -17   5  12       31.17       47.19     37.71 o 
 -15   5  12      492.74      566.69     79.97 o 
 -13   5  12      392.57      291.69     65.18 o 
 -11   5  12      934.06     1028.29     77.53 o 
  -9   5  12      140.27      113.65     24.36 o 
  -7   5  12     3044.71     2834.44    154.88 o 
  -5   5  12        0.58        3.63     13.24 o 
  -3   5  12     1073.28      900.93    144.49 o 
  -1   5  12      130.17      146.93     51.56 o 
   1   5  12      170.05      167.00     40.90 o 
   3   5  12      758.28      722.63     72.45 o 
   5   5  12      751.11      582.31    139.21 o 
   7   5  12        0.27      -19.94     19.94 o 
   9   5  12      397.10      356.39    110.07 o 
 -22   6  12       48.67       43.00     40.61 o 
 -20   6  12        0.51       43.57     68.65 o 
 -18   6  12       81.57       40.35     57.19 o 
 -16   6  12       44.31       56.21     16.28 o 
 -14   6  12      198.39      234.57     93.14 o 
 -12   6  12      232.59      156.03     44.17 o 
 -10   6  12      546.16      519.53     90.00 o 
  -8   6  12       11.09       -5.97     21.96 o 
  -6   6  12      121.16      147.91     44.80 o 
  -4   6  12      127.60      158.45     52.42 o 
  -2   6  12       29.18       29.88     28.55 o 
   0   6  12     1150.40     1241.10     61.84 o 
   2   6  12       80.00       72.65     25.24 o 
   4   6  12      505.73      500.20    130.47 o 
   6   6  12      501.07      381.30    137.18 o 
   8   6  12      354.93      392.63    129.87 o 
 -19   7  12     1740.67     1920.65    210.63 o 
 -17   7  12      324.60      312.38     90.21 o 
 -15   7  12     1078.91     1346.66    130.34 o 
 -13   7  12        1.17      -19.90     47.57 o 
 -11   7  12      829.76      810.14     85.84 o 
  -9   7  12        1.81       30.17     36.99 o 
  -7   7  12       20.07       24.16     14.31 o 
  -5   7  12      367.98      325.29     59.28 o 
  -3   7  12     2858.51     3060.70    330.39 o 
  -1   7  12      163.91      156.70     56.78 o 
   1   7  12       55.83       15.25     26.00 o 
   3   7  12      116.53      102.81     63.49 o 
   5   7  12     1836.13     2165.07    329.67 o 
 -14   8  12      317.16      209.93     82.08 o 
 -12   8  12      175.66      159.52     61.66 o 
 -10   8  12      506.77      541.40    133.63 o 
  -8   8  12      430.89      340.78     84.95 o 
  -6   8  12      676.69      760.96     67.92 o 
  -4   8  12       60.81       28.06     16.01 o 
  -2   8  12        0.92        8.78     13.51 o 
   0   8  12      185.04      152.82     61.70 o 
 -27   1  13     1445.85     1721.49    148.04 o 
 -25   1  13     1198.12     1315.07    104.58 o 
 -23   1  13      158.94      300.49     98.60 o 
 -21   1  13      166.31      208.38     51.69 o 
 -19   1  13     1101.33     1097.12     90.20 o 
 -17   1  13        7.11       27.71     19.26 o 
 -15   1  13      222.95      213.82     31.65 o 
 -13   1  13      984.60     1063.96    185.83 o 
 -11   1  13     5009.81     4821.60    224.45 o 
  -9   1  13     2662.84     2906.13    138.48 o 
  -7   1  13        4.81       16.30     18.25 o 
  -5   1  13     2902.13     2597.90    261.72 o 
  -3   1  13       24.87       31.64     29.31 o 
  -1   1  13     4375.71     4396.02    192.90 o 
   1   1  13     5396.95     6211.43    360.16 o 
   3   1  13      687.25      539.41     79.92 o 
   5   1  13      868.10     1141.75     94.15 o 
   7   1  13       46.63       22.48     12.12 o 
   9   1  13       70.49       38.79     15.91 o 
  11   1  13     1669.72     1667.40    155.12 o 
 -26   2  13      116.73      197.88     62.38 o 
 -24   2  13      377.35      304.14     75.10 o 
 -22   2  13       32.09       69.95     28.63 o 
 -20   2  13      281.93      284.18     88.07 o 
 -18   2  13      810.19      888.53     74.90 o 
 -16   2  13      574.16      507.80     78.16 o 
 -14   2  13     3216.97     3061.46    171.70 o 
 -12   2  13      213.64      185.25     22.36 o 
 -10   2  13      742.23      698.01     71.13 o 
  -8   2  13      479.93      402.80     59.28 o 
  -6   2  13     2419.86     2755.05    295.99 o 
  -4   2  13     9080.32     9015.69    380.66 o 
  -2   2  13      409.09      530.16    106.63 o 
   0   2  13        6.64       28.32     13.46 o 
   2   2  13       18.33       26.34     12.03 o 
   4   2  13      109.56       80.13     39.05 o 
   6   2  13       51.10       21.38     17.99 o 
   8   2  13        0.28       11.69     13.84 o 
  10   2  13      662.04      671.52     72.92 o 
  12   2  13     1562.62     1650.07    148.75 o 
 -25   3  13      255.06      333.50     85.55 o 
 -23   3  13     2732.02     2872.43    199.84 o 
 -21   3  13     1025.18      986.37    155.90 o 
 -19   3  13       89.94       73.35     24.09 o 
 -17   3  13      821.73      801.80     86.70 o 
 -15   3  13     1120.17      919.21    110.69 o 
 -13   3  13     1964.43     2037.36     97.56 o 
 -11   3  13       98.15      111.16     28.96 o 
  -9   3  13       25.02       84.82     37.81 o 
  -7   3  13     2186.40     1972.25     44.87 o 
  -5   3  13      896.39      948.37    146.27 o 
  -3   3  13       15.41       48.17     20.02 o 
  -1   3  13     2096.92     2125.16    130.12 o 
   1   3  13      823.76      771.13    109.47 o 
   3   3  13     1622.66     1748.33    200.25 o 
   5   3  13        5.18        0.65     12.43 o 
   7   3  13        1.47       26.88     25.31 o 
   9   3  13        1.64       19.25     18.19 o 
  11   3  13      525.41      576.80     66.01 o 
 -24   4  13       19.07        7.02    125.33 o 
 -22   4  13      562.92      564.54    108.95 o 
 -20   4  13        4.62       -5.78     48.96 o 
 -18   4  13      111.52      119.41     57.53 o 
 -16   4  13       13.44       23.98     22.43 o 
 -14   4  13     2785.42     2899.00    177.31 o 
 -12   4  13     3785.40     3671.40    130.97 o 
 -10   4  13      631.07      499.48     58.46 o 
  -8   4  13      143.13       62.31     17.50 o 
  -6   4  13      401.91      466.25     60.49 o 
  -4   4  13     1088.92     1127.70    111.59 o 
  -2   4  13      238.84      234.34     54.22 o 
   0   4  13     1750.15     1888.30    154.60 o 
   2   4  13      371.06      379.33     89.81 o 
   4   4  13     1157.49     1198.22    108.42 o 
   6   4  13       29.79       20.05     19.21 o 
   8   4  13       15.73       30.56     18.45 o 
  10   4  13        3.36       -4.41     17.53 o 
 -23   5  13      313.51      263.40    122.89 o 
 -21   5  13     1393.25     1684.20    281.25 o 
 -19   5  13      301.58      212.15     76.84 o 
 -17   5  13      102.67      113.86     58.75 o 
 -15   5  13      148.83       81.24     13.92 o 
 -13   5  13      311.74      322.47     66.83 o 
 -11   5  13     1232.97     1322.69    161.66 o 
  -9   5  13       79.31       79.03     77.46 o 
  -7   5  13      655.60      594.02    116.06 o 
  -5   5  13      703.69      839.01     64.60 o 
  -3   5  13      276.23      238.89     64.47 o 
  -1   5  13       10.41       27.80     25.40 o 
   1   5  13      457.23      332.78    126.68 o 
   3   5  13      267.47      238.77     75.71 o 
   5   5  13       64.27      104.25     42.11 o 
   7   5  13      292.50      171.36    115.03 o 
 -20   6  13     1530.84     1317.04    199.53 o 
 -18   6  13      877.50      939.77     94.82 o 
 -16   6  13      777.45      827.97     84.33 o 
 -14   6  13     2736.97     3088.12    286.70 o 
 -12   6  13      335.74      322.86     64.09 o 
 -10   6  13      406.07      406.62     82.60 o 
  -8   6  13      763.92      747.70     32.27 o 
  -6   6  13        0.73       -1.89     25.20 o 
  -4   6  13      240.64      273.60     75.10 o 
  -2   6  13      446.40      429.34    130.91 o 
   0   6  13      730.00      964.06    100.80 o 
   2   6  13      353.00      283.91    117.06 o 
   4   6  13       24.88       25.45     15.07 o 
   6   6  13      391.79      319.19    160.15 o 
 -17   7  13      344.43      243.03     92.27 o 
 -15   7  13       87.90      104.30     44.91 o 
 -13   7  13      664.13      641.87     74.39 o 
 -11   7  13       27.62       19.79     15.14 o 
  -9   7  13      313.73      205.62     53.64 o 
  -7   7  13      330.82      326.90     72.88 o 
  -5   7  13       71.38       29.95     20.40 o 
  -3   7  13        3.44       17.46     10.52 o 
  -1   7  13      255.77      205.02     62.34 o 
   1   7  13      254.02      176.32     95.37 o 
   3   7  13       11.79      -23.89     25.91 o 
 -10   8  13      517.90      500.51     88.78 o 
  -8   8  13        4.41       37.36     24.78 o 
  -6   8  13        2.13       32.70     23.41 o 
  -4   8  13      121.18       94.60     29.36 o 
 -26   0  14     1216.47     1413.09    183.95 o 
 -24   0  14     1720.23     1794.95    195.75 o 
 -22   0  14     1850.31     1897.59    273.32 o 
 -20   0  14      148.96       94.73     39.43 o 
 -18   0  14      164.24      155.86     59.51 o 
 -16   0  14     1441.20     1479.72     83.84 o 
 -14   0  14     2294.82     2297.84    292.00 o 
 -12   0  14     2953.20     2674.00    267.83 o 
 -10   0  14       38.93        6.52     26.00 o 
  -8   0  14     1242.03     1398.97    180.45 o 
  -6   0  14    12228.49    11762.83    383.51 o 
  -4   0  14      231.75      160.15     60.64 o 
  -2   0  14     7628.03     8833.86    719.52 o 
   0   0  14     3530.72     3348.77    222.08 o 
   2   0  14     1253.04     1229.82    145.45 o 
   4   0  14      528.57      835.01    100.52 o 
   6   0  14     2322.82     2481.60    456.00 o 
   8   0  14      185.57      124.96     61.93 o 
  10   0  14     1972.05     2034.42    223.09 o 
 -25   1  14        0.00       60.64     32.48 o 
 -23   1  14      732.32      656.48    103.74 o 
 -21   1  14       63.50       66.53     40.74 o 
 -19   1  14     1388.16     1491.27    108.91 o 
 -17   1  14       11.13       25.46     24.70 o 
 -15   1  14     1510.73     1521.85    120.42 o 
 -13   1  14       86.07       68.11     26.87 o 
 -11   1  14        2.45      -19.09     37.22 o 
  -9   1  14      446.03      393.44     39.91 o 
  -7   1  14     1563.61     1451.33    178.32 o 
  -5   1  14      915.86      806.17    179.20 o 
  -3   1  14     4906.11     4695.69    275.05 o 
  -1   1  14       55.32      100.81     34.48 o 
   1   1  14      351.43      402.25    106.92 o 
   3   1  14        1.87       20.75     15.39 o 
   5   1  14       56.51       74.57     21.33 o 
   7   1  14      865.71      838.21     86.59 o 
   9   1  14        5.16       22.22     13.84 o 
 -24   2  14     1096.65     1081.34    130.62 o 
 -22   2  14       54.17       60.80     48.83 o 
 -20   2  14       99.14      142.43     92.13 o 
 -18   2  14      322.28      247.21     50.45 o 
 -16   2  14      935.16      954.93     94.35 o 
 -14   2  14        2.92       19.19     20.09 o 
 -12   2  14     4668.57     4798.35    285.36 o 
 -10   2  14      196.55      275.22     32.73 o 
  -8   2  14     2695.86     2593.52    126.18 o 
  -6   2  14     1327.87     1269.89     80.53 o 
  -4   2  14      612.51      543.22    109.49 o 
  -2   2  14      875.73      715.68    146.28 o 
   0   2  14      354.58      318.67     91.50 o 
   2   2  14       41.02       44.68     13.11 o 
   4   2  14     1389.66     1571.60     62.90 o 
   6   2  14       68.81       46.84     39.28 o 
   8   2  14      264.24      255.82     79.82 o 
  10   2  14     1385.08     1342.20    148.08 o 
 -25   3  14      361.89      215.78     98.69 o 
 -23   3  14      107.54       93.73     60.45 o 
 -21   3  14     2029.77     2027.69    148.87 o 
 -19   3  14     1922.68     1951.90    189.71 o 
 -17   3  14      360.39      313.77     87.86 o 
 -15   3  14       29.80       30.69     43.90 o 
 -13   3  14     1090.21     1051.67     76.64 o 
 -11   3  14     1383.63     1558.36     71.89 o 
  -9   3  14      551.94      582.69     62.72 o 
  -7   3  14      831.86      843.53    117.65 o 
  -5   3  14     1126.28      952.70    114.07 o 
  -3   3  14     1756.70     1695.84    222.40 o 
  -1   3  14      221.95      178.19     54.70 o 
   1   3  14     1549.67     1516.38    116.15 o 
   3   3  14       84.63       33.79     33.17 o 
   5   3  14      155.84      164.82     55.51 o 
   7   3  14      613.79      804.01    180.09 o 
   9   3  14      105.87       80.44     31.29 o 
 -22   4  14      454.71      628.83    158.90 o 
 -20   4  14      744.47      961.28     84.93 o 
 -18   4  14     1128.18     1538.26    150.52 o 
 -16   4  14      106.87       71.43     24.31 o 
 -14   4  14      117.72       96.27     38.57 o 
 -12   4  14     1403.78     1271.94     80.06 o 
 -10   4  14     1894.95     2019.10    135.12 o 
  -8   4  14       73.92       44.89     28.70 o 
  -6   4  14        3.16      -10.24     14.47 o 
  -4   4  14      145.66      136.01     63.95 o 
  -2   4  14       81.79       60.74     18.57 o 
   0   4  14      238.99      238.82     77.77 o 
   2   4  14       53.58      101.05     39.51 o 
   4   4  14      826.15      876.24    141.63 o 
   6   4  14      634.53      794.62    135.75 o 
   8   4  14        4.93      -14.52     30.32 o 
 -21   5  14      323.47      222.56    112.07 o 
 -19   5  14      305.89      210.74     76.86 o 
 -17   5  14        0.74        0.04     35.04 o 
 -15   5  14      926.37      820.22    102.21 o 
 -13   5  14      798.98      789.85     93.74 o 
 -11   5  14      573.64      608.79    130.70 o 
  -9   5  14      544.90      618.06    143.45 o 
  -7   5  14      735.24      654.54     57.73 o 
  -5   5  14        0.01       29.65     10.13 o 
  -3   5  14     1085.69     1032.84    126.84 o 
  -1   5  14      708.37      605.09    100.05 o 
   1   5  14      914.44      909.46    104.13 o 
   3   5  14       63.37       84.46     37.15 o 
   5   5  14       48.86       11.30     13.41 o 
 -18   6  14      121.35      243.97    223.50 o 
 -16   6  14        2.38       54.08    138.61 o 
 -14   6  14        7.67       29.41     42.11 o 
 -12   6  14       13.92       45.94     16.25 o 
 -10   6  14      352.45      378.94     98.99 o 
  -8   6  14      300.42      188.75     57.08 o 
  -6   6  14      632.85      522.65     64.10 o 
  -4   6  14      989.06      911.44     86.92 o 
  -2   6  14        2.21       -0.72     23.65 o 
   0   6  14      401.30      383.81    129.16 o 
   2   6  14        8.71       19.94     21.87 o 
 -13   7  14     1275.60     1398.04    124.81 o 
 -11   7  14     1384.31     1622.24     96.69 o 
  -9   7  14      911.62      940.80     68.29 o 
  -7   7  14     2887.23     3341.64    195.96 o 
  -5   7  14     1737.93     2012.68    117.96 o 
  -3   7  14      701.76      703.81     86.83 o 
  -1   7  14      187.82      168.66     55.93 o 
 -25   1  15      160.38      155.04     91.07 o 
 -23   1  15      968.88     1182.34    222.74 o 
 -21   1  15      529.99      621.52    112.50 o 
 -19   1  15      408.91      324.47     84.89 o 
 -17   1  15      733.39      865.66     70.31 o 
 -15   1  15     1689.20     1521.71    131.37 o 
 -13   1  15       53.82       57.03     50.69 o 
 -11   1  15       52.63       40.17     37.90 o 
  -9   1  15        5.40       -2.88     34.06 o 
  -7   1  15     1655.49     1673.56     87.25 o 
  -5   1  15     5074.34     5663.73    449.63 o 
  -3   1  15       49.83       25.46     57.38 o 
  -1   1  15       68.65       62.78     53.11 o 
   1   1  15      222.09      221.31     73.20 o 
   3   1  15      316.81      209.04     64.25 o 
   5   1  15      636.91      673.50    133.82 o 
   7   1  15      110.46       96.42     44.47 o 
 -24   2  15     1998.83     1946.94    170.24 o 
 -22   2  15        1.03       10.15     87.58 o 
 -20   2  15      129.04      182.78    103.50 o 
 -18   2  15     1015.58     1320.87    134.53 o 
 -16   2  15       48.65       82.24     48.60 o 
 -14   2  15      109.41       66.21     24.17 o 
 -12   2  15      590.81      398.88    111.10 o 
 -10   2  15      720.27      566.76    160.63 o 
  -8   2  15     4199.70     3999.53    324.50 o 
  -6   2  15      945.21      779.35    146.52 o 
  -4   2  15       56.81       39.00     25.46 o 
  -2   2  15      580.41      715.54     61.56 o 
   0   2  15      332.22      247.88     76.63 o 
   2   2  15       85.52       50.35     23.07 o 
   4   2  15       90.34       63.46     28.16 o 
   6   2  15      353.11      281.88     95.97 o 
   8   2  15      717.77      980.71    120.02 o 
 -23   3  15      264.90      288.55     93.96 o 
 -21   3  15       88.10       54.61     36.39 o 
 -19   3  15      972.11      928.46    105.85 o 
 -17   3  15     1036.61     1107.57    146.09 o 
 -15   3  15      329.51      168.52     69.69 o 
 -13   3  15     1141.35      860.85    154.33 o 
 -11   3  15       60.93       82.61     24.44 o 
  -9   3  15     1367.97     1340.60     98.36 o 
  -7   3  15       13.30       26.41     18.77 o 
  -5   3  15        3.86       51.99     16.29 o 
  -3   3  15       40.67        4.21     35.37 o 
  -1   3  15      529.77      466.40    162.56 o 
   1   3  15      186.83      123.31     45.02 o 
   3   3  15      750.50      596.63     81.20 o 
   5   3  15      136.25       53.98     38.64 o 
   7   3  15      556.38      709.72     83.56 o 
 -22   4  15      286.18      280.61     80.41 o 
 -20   4  15      175.09      156.01     60.31 o 
 -18   4  15     2649.28     2920.31    197.95 o 
 -16   4  15       21.42      -31.19     41.14 o 
 -14   4  15      692.17      564.09    125.49 o 
 -12   4  15       86.76      120.64     67.66 o 
 -10   4  15     2762.62     2709.23     89.06 o 
  -8   4  15     1173.21     1029.49    122.29 o 
  -6   4  15        3.45        4.79      9.66 o 
  -4   4  15      474.51      494.16    126.92 o 
  -2   4  15       39.91       46.07     56.00 o 
   0   4  15       19.35       49.35     22.51 o 
   2   4  15      231.68      201.15     57.29 o 
   4   4  15       51.08       31.79     19.94 o 
 -19   5  15      104.96       33.21    185.05 o 
 -17   5  15     1616.32     1739.88    126.62 o 
 -15   5  15        6.42       48.72    153.92 o 
 -13   5  15       16.55       81.52     56.55 o 
 -11   5  15      553.22      628.42     64.43 o 
  -9   5  15       54.38       27.10     11.20 o 
  -7   5  15      111.43       93.32     24.25 o 
  -5   5  15        8.24       32.78     17.10 o 
  -3   5  15      366.07      203.06     89.52 o 
  -1   5  15     1663.41     1829.11    175.61 o 
   1   5  15        3.83       37.61     20.74 o 
   3   5  15       95.49       55.55     20.37 o 
 -16   6  15      136.00      113.90     67.59 o 
 -14   6  15     1706.95     1815.48    200.86 o 
 -12   6  15        7.32       15.95     12.59 o 
 -10   6  15      288.48      289.15     54.68 o 
  -8   6  15      164.64      116.03     59.00 o 
  -6   6  15      713.72      581.40    143.07 o 
  -4   6  15      559.57      790.66    160.13 o 
  -2   6  15       45.37       55.22     50.72 o 
   0   6  15       28.32       41.44     29.22 o 
 -24   0  16      237.70      270.04    140.67 o 
 -22   0  16     1232.73     1260.15    208.57 o 
 -20   0  16     3213.19     4119.24    227.36 o 
 -18   0  16      160.46      115.72     42.74 o 
 -16   0  16     1307.94     1292.21    102.91 o 
 -14   0  16       24.12      -11.85     57.70 o 
 -12   0  16       27.56       20.95     50.07 o 
 -10   0  16      902.32      961.44    116.23 o 
  -8   0  16      520.72      445.16    206.18 o 
  -6   0  16     1224.31     1488.74    164.83 o 
  -4   0  16     6353.50     6421.72    312.76 o 
  -2   0  16      635.40      673.39    190.74 o 
   0   0  16        2.03       31.42     48.15 o 
   2   0  16      234.61       89.95     46.86 o 
   4   0  16       87.64       78.65     49.34 o 
   6   0  16      287.74      223.73    115.86 o 
 -23   1  16      131.31      112.17     59.76 o 
 -21   1  16        4.90        0.52     62.90 o 
 -19   1  16      174.39      177.20     54.68 o 
 -17   1  16      403.96      281.54     71.96 o 
 -15   1  16      242.58      179.59     77.88 o 
 -13   1  16      232.31      205.80     77.69 o 
 -11   1  16       68.08       34.19     51.32 o 
  -9   1  16       90.68       97.06     40.15 o 
  -7   1  16      479.25      394.04    112.94 o 
  -5   1  16      144.60      117.87     38.93 o 
  -3   1  16      477.78      373.36    127.83 o 
  -1   1  16     1173.01     1230.20    167.62 o 
   1   1  16       98.36       59.86     32.35 o 
   3   1  16       26.96       53.07     27.15 o 
   5   1  16      719.24      549.79    200.76 o 
 -22   2  16      460.31      348.66     98.33 o 
 -20   2  16     2140.88     2317.18    160.29 o 
 -18   2  16       97.07       59.12     46.50 o 
 -16   2  16       68.44       72.32     29.62 o 
 -14   2  16       85.38       31.68     44.29 o 
 -12   2  16      471.14      508.82    113.06 o 
 -10   2  16       67.38       72.91     29.69 o 
  -8   2  16     1807.54     1668.69     83.05 o 
  -6   2  16      379.49      191.66    126.24 o 
  -4   2  16      594.77      561.98    143.57 o 
  -2   2  16      587.25      501.19    127.24 o 
   0   2  16       12.11       22.01     23.55 o 
   2   2  16       71.84       85.46     31.31 o 
   4   2  16      442.98      363.43    140.34 o 
 -21   3  16       12.39       40.77     52.10 o 
 -19   3  16       94.38      107.27     41.84 o 
 -17   3  16     1998.76     2229.98    164.84 o 
 -15   3  16     1584.96     1438.37    130.49 o 
 -13   3  16      153.44       62.38     48.71 o 
 -11   3  16      341.94      354.11    119.79 o 
  -9   3  16        2.67       18.41     22.67 o 
  -7   3  16      389.18      369.72    122.24 o 
  -5   3  16      725.38      594.20    145.44 o 
  -3   3  16        1.98       24.05     35.10 o 
  -1   3  16      929.61      935.19    138.88 o 
   1   3  16     1774.81     1897.35    205.49 o 
   3   3  16      349.10      241.44     81.93 o 
 -20   4  16      509.03      546.58     84.36 o 
 -18   4  16      910.34     1060.65    120.31 o 
 -16   4  16     2945.73     3810.59    347.64 o 
 -14   4  16       52.44      145.44     65.75 o 
 -12   4  16     1425.17     1706.31    235.03 o 
 -10   4  16        1.42       30.01     23.48 o 
  -8   4  16       52.56       50.72     31.78 o 
  -6   4  16      342.69      323.96     81.37 o 
  -4   4  16       55.95       19.21     22.91 o 
  -2   4  16       15.76       31.32     19.58 o 
   0   4  16     1350.06     1740.25    139.89 o 
   2   4  16       12.63       23.54     17.84 o 
 -17   5  16      930.27     1073.79    130.32 o 
 -15   5  16      766.15      969.93    138.50 o 
 -13   5  16       51.32       45.89     34.55 o 
 -11   5  16      605.41      360.50    105.64 o 
  -9   5  16      307.26      277.42    139.43 o 
  -7   5  16       23.29       11.37     25.90 o 
  -5   5  16        2.41       12.76     27.05 o 
  -3   5  16      869.34      858.06    223.55 o 
  -1   5  16      214.45      234.45     80.83 o 
 -10   6  16      389.87      301.03    102.49 o 
  -8   6  16      997.86     1300.92    126.11 o 
  -6   6  16      341.06      318.81     81.94 o 
 -21   1  17        6.06       24.86     35.77 o 
 -19   1  17      947.75     1154.86     78.71 o 
 -17   1  17       61.96       73.95     26.02 o 
 -15   1  17       31.62       81.53     43.32 o 
 -13   1  17       69.31       72.32     32.70 o 
 -11   1  17     1233.71     1256.03    169.25 o 
  -9   1  17     1883.03     2195.54    288.72 o 
  -7   1  17       89.88       37.98     56.23 o 
  -5   1  17      317.44      306.05    105.57 o 
  -3   1  17      565.13      447.04    171.97 o 
  -1   1  17      351.89      159.65     63.99 o 
   1   1  17      118.94      108.23     52.35 o 
   3   1  17      328.58      321.50    121.71 o 
 -20   2  17      309.68      211.76     74.19 o 
 -18   2  17       32.73       48.54     56.95 o 
 -16   2  17      210.97      161.49     49.81 o 
 -14   2  17      918.13      786.09    190.46 o 
 -12   2  17       22.09       10.24     64.73 o 
 -10   2  17       48.80       34.23     29.48 o 
  -8   2  17        9.09       25.94     37.60 o 
  -6   2  17     1338.53     1392.33    216.52 o 
  -4   2  17      113.63       76.86     41.43 o 
  -2   2  17      103.51       88.36     41.40 o 
   0   2  17      415.87      352.89    124.89 o 
   2   2  17      593.51      776.67    216.84 o 
 -19   3  17      120.12      111.16     66.68 o 
 -17   3  17        2.12      -33.05     33.05 o 
 -15   3  17      174.98      213.50     56.37 o 
 -13   3  17      163.97       81.65     38.39 o 
 -11   3  17     1047.78      994.83    236.59 o 
  -9   3  17      113.89      108.39     52.68 o 
  -7   3  17      307.76      292.02     99.10 o 
  -5   3  17      791.55      849.94    167.20 o 
  -3   3  17       63.98       86.61     46.37 o 
  -1   3  17       19.04       35.47     19.24 o 
   1   3  17       22.52       24.75     41.99 o 
 -16   4  17       96.65      102.88    192.08 o 
 -14   4  17      584.67      642.83    161.56 o 
 -12   4  17      203.43      193.93     69.83 o 
 -10   4  17     2359.63     2074.13    181.71 o 
  -8   4  17      181.80      110.04     63.28 o 
  -6   4  17       48.68       91.32     41.16 o 
  -4   4  17      362.57      222.27     88.25 o 
  -2   4  17        6.70        3.88     18.81 o 
 -11   5  17      438.52      333.95     99.61 o 
  -9   5  17       12.38      -12.03     81.64 o 
  -7   5  17      816.47     1028.09    119.34 o 
 -18   0  18      702.73      442.20    164.73 o 
 -16   0  18     5289.15     6861.92   1448.41 o 
 -14   0  18     1001.63     1219.99    171.72 o 
 -12   0  18       31.40        5.24     55.40 o 
 -10   0  18       38.37       88.11     63.03 o 
  -8   0  18       42.78      -29.95     49.71 o 
  -6   0  18      190.97      185.87     70.47 o 
  -4   0  18      182.61       87.84     66.80 o 
  -2   0  18     1394.05     1596.70    250.56 o 
 -19   1  18      893.44      896.73    114.27 o 
 -17   1  18       80.34       69.65     41.45 o 
 -15   1  18        1.80       36.50     31.09 o 
 -13   1  18       24.42       75.99     38.95 o 
 -11   1  18      474.84      340.66    110.47 o 
  -9   1  18      200.90      106.37     46.03 o 
  -7   1  18      391.46      318.77    109.85 o 
  -5   1  18      102.21       21.73     35.70 o 
  -3   1  18       55.20       19.09     24.06 o 
  -1   1  18      470.28      412.48    123.57 o 
 -18   2  18      610.56      279.85     89.68 o 
 -16   2  18      461.91      406.63     97.75 o 
 -14   2  18        4.99       56.44     50.99 o 
 -12   2  18      611.67      396.17    164.84 o 
 -10   2  18        0.69       31.75     36.25 o 
  -8   2  18      253.01      216.08     87.85 o 
  -6   2  18        0.85        5.38     37.00 o 
  -4   2  18       20.36       55.97     30.99 o 
  -2   2  18      532.16      358.42    126.93 o 
 -15   3  18      206.03      121.73     48.51 o 
 -13   3  18        4.95        4.95     23.69 o 
 -11   3  18        2.03       11.98     44.93 o 
  -9   3  18       25.05       35.60     24.63 o 
  -7   3  18        9.49       20.87     27.98 o 
  -5   3  18     1246.15     1648.51    183.09 o 
 -13   1  19       75.85       74.20     41.54 o 
 -11   1  19      109.01       62.65     55.82 o 
  -9   1  19      110.86       92.43     65.79 o 
                                                 
